# Supplementary material for: Human Epithelial Cells Discriminate between Commensal and Pathogenic Interactions with Candida albicans
Source: PLoS One. 2016 Apr 18;11(4):e0153165. doi: 10.1371/journal.pone.0153165 (PMC4835109; doi:10.1371/journal.pone.0153165)
Supplement: S1 Table — (XLSX) [file pone.0153165.s001.xlsx]

## Sheet: Sheet1
Name	avg	229: Paired T-Test control v 185Low [N]	1/avg	Public Search	Name	Description
206143_at	16.644	0.04953	0.0600818	NM_000111	SLC26A3	solute carrier family 26, member 3
205269_at	8.77673	0.009228	0.113938	AI123251	LCP2	lymphocyte cytosolic protein 2 (SH2 domain containing leukocyte protein of 76kDa)
209189_at	6.3265	0.01002	0.158065	BC004490	FOS	v-fos FBJ murine osteosarcoma viral oncogene homolog
213764_s_at	5.75559	0.01989	0.173744	AW665892	MFAP5	microfibrillar associated protein 5
208048_at	5.4027	0.04058	0.185093	NM_015727	TACR1	tachykinin receptor 1
211494_s_at	4.97315	0.01359	0.20108	SLC4A4	solute carrier family 4, sodium bicarbonate cotransporter, member 4
202768_at	4.52989	0.03765	0.220756	NM_006732	FOSB	FBJ murine osteosarcoma viral oncogene homolog B
204273_at	4.38146	0.005389	0.228234	NM_000115	EDNRB	endothelin receptor type B
212845_at	3.32689	0.01052	0.300581	AB028976	SAMD4	sterile alpha motif domain containing 4
201041_s_at	2.99517	0.04494	0.333871	NM_004417	DUSP1	dual specificity phosphatase 1
220828_s_at	2.56048	0.02657	0.390552	NM_018382	FLJ11292	hypothetical protein FLJ11292
203862_s_at	2.41079	0.04187	0.414803	H16245	ACTN2	actinin, alpha 2
211798_x_at	2.27906	0.02071	0.438778	AB001733	IGLJ3	immunoglobulin lambda joining 3
202859_x_at	2.27733	0.009296	0.43911	NM_000584	IL8	interleukin 8
215599_at	2.14389	0.03305	0.466442	X83300	LOC730390 /// SMA4	glucuronidase, beta pseudogene /// similar to SMA4
214719_at	2.14266	0.01921	0.46671	AK026720	SLC46A3	solute carrier family 46, member 3
204748_at	2.09834	0.04002	0.476567	NM_000963	PTGS2	prostaglandin-endoperoxide synthase 2 (prostaglandin G/H synthase and cyclooxygenase)
213120_at	1.99893	0.0253	0.500267	AA405798	KIAA0701	KIAA0701 protein
201852_x_at	1.99475	0.01036	0.501316	NM_000090	COL3A1	collagen, type III, alpha 1 (Ehlers-Danlos syndrome type IV, autosomal dominant)
204286_s_at	1.92608	0.04717	0.519188	NM_021127	PMAIP1	phorbol-12-myristate-13-acetate-induced protein 1
217050_at	1.89488	0.01962	0.527739	L22650	EPAG	early lymphoid activation protein
209615_s_at	1.86374	0.02223	0.536557	U51120	PAK1	p21/Cdc42/Rac1-activated kinase 1 (STE20 homolog, yeast)
202376_at	1.85203	0.01439	0.539949	NM_001085	SERPINA3	serpin peptidase inhibitor, clade A (alpha-1 antiproteinase, antitrypsin), member 3
205342_s_at	1.8376	0.03205	0.544188	NM_001056	SULT1C2	sulfotransferase family, cytosolic, 1C, member 2
201466_s_at	1.80779	0.02181	0.553163	BC002646	JUN	v-jun sarcoma virus 17 oncogene homolog (avian)
206251_s_at	1.75914	0.02879	0.56846	NM_000706	AVPR1A	arginine vasopressin receptor 1A
212171_x_at	1.74741	0.01168	0.572276	H95344	VEGF	vascular endothelial growth factor
202340_x_at	1.74578	0.01923	0.572809	NM_002135	NR4A1	nuclear receptor subfamily 4, group A, member 1
205399_at	1.6707	0.04615	0.59855	NM_004734	DCLK1	doublecortin-like kinase 1
218986_s_at	1.59556	0.04312	0.626741	NM_017631	FLJ20035	hypothetical protein FLJ20035
205511_at	1.59404	0.01429	0.627337	NM_017976	FLJ10038	hypothetical protein FLJ10038
214605_x_at	1.58897	0.000622	0.629337	AL046992	GPR1	G protein-coupled receptor 1
215459_at	1.58728	0.008184	0.630009	AK001327	CTNS	cystinosis, nephropathic
216236_s_at	1.57266	0.003865	0.635866	AL110298	SLC2A3	solute carrier family 2 (facilitated glucose transporter), member 3
218565_at	1.56776	0.02741	0.637854	NM_016390	C9orf114	chromosome 9 open reading frame 114
201694_s_at	1.56012	0.01288	0.640976		EGR1	A530045N19Rik, AT225, EGR, ETR103, G0S30, Krox-1, KROX-24, Ngf1, NGF1-A, Ngfi, NGFI-A, TIS8, V5, Zenk, Zfp-6, ZIF-268, ZNF225
217262_s_at	1.55312	0.03051	0.643864	BC000059	CELSR1	cadherin, EGF LAG seven-pass G-type receptor 1 (flamingo homolog, Drosophila)
201631_s_at	1.55273	0.01572	0.644029		IER3	AI663993, cI-3, DIF-2, GLY96, IEX-1, IEX-1L, IEX-1S, Ler3, MGC124532, PRG1
217996_at	1.52558	0.04651	0.65549		PHLDA1	DT1P1B11, MGC131738, PHRIP, PQ-RICH PROTEIN, Proline- and glutamine-rich protein, Tdag, TDAG51
205073_at	1.52059	0.01963	0.657638	NM_000775	CYP2J2	cytochrome P450, family 2, subfamily J, polypeptide 2
202241_at	1.51891	0.03138	0.658369		TRIB1	A530090O15Rik, C8FW, GIG2, HTRB-1, PRMP, SKIP1, TRB-1
203937_s_at	1.51822	0.04324	0.658666	AW015313	TAF1C	TATA box binding protein (TBP)-associated factor, RNA polymerase I, C, 110kDa
221713_s_at	1.51189	0.003145	0.661424	BC006434	MAP6D1	MAP6 domain containing 1
210513_s_at	1.50943	0.02272	0.662501	AF091352	VEGFA	vascular endothelial growth factor A
204596_s_at	0.666067	0.02425	1.50135	U46768	STC1	stanniocalcin 1
214798_at	0.66293	0.004265	1.50845	AW291664	ATP2C2	ATPase, Ca++ transporting, type 2C, member 2
212558_at	0.659481	0.02005	1.51634	BF508662	SPRY1	sprouty homolog 1, antagonist of FGF signaling (Drosophila)
203692_s_at	0.643579	0.01457	1.55381	AI640363	E2F3	E2F transcription factor 3
210525_x_at	0.640591	0.02891	1.56106	BC001787	C14orf143	chromosome 14 open reading frame 143
204897_at	0.63941	0.01467	1.56394	AA897516	PTGER4	E PROSTANOID RECEPTOR 4, EP4, EP4 RECEPTOR, EP4R, MGC126583, Ptger, Ptgerep4
216931_at	0.638107	0.03217	1.56714	L23852	---	(clone Z146) retinal mRNA, 3' end and repeat region
220234_at	0.626957	0.01552	1.595	NM_004056	CA8	carbonic anhydrase VIII
217681_at	0.62631	0.04774	1.59665	BE736994	LOC647836 /// LOC649279 /// WNT7B	wingless-type MMTV integration site family, member 7B /// similar to wingless-type MMTV integration site family, member 7B precursor
205043_at	0.622237	0.02405	1.6071	NM_000492	CFTR	cystic fibrosis transmembrane conductance regulator (ATP-binding cassette sub-family C, member 7)
214717_at	0.620848	0.03609	1.6107	AL137534	DKFZp434H1419	hypothetical protein DKFZp434H1419
217937_s_at	0.61474	0.04584	1.6267	NM_016596	HDAC7A	histone deacetylase 7A
215985_at	0.613302	0.007822	1.63052	X92110	HCG8	HLA complex group 8
216034_at	0.604915	0.02214	1.65312	AA558468	ZNF280A	zinc finger protein 280A
218968_s_at	0.602364	0.0007774	1.66013	NM_018197	ZFP64	zinc finger protein 64 homolog (mouse)
206363_at	0.602208	0.02594	1.66055	NM_005360	MAF	v-maf musculoaponeurotic fibrosarcoma oncogene homolog (avian)
210786_s_at	0.588262	0.01168	1.69992	M93255	FLI1	Friend leukemia virus integration 1
215484_at	0.585313	0.02212	1.70849	AF070538	---	Clone 24420 mRNA sequence
209304_x_at	0.570604	0.004311	1.75253	AF087853	GADD45B	growth arrest and DNA-damage-inducible, beta
205599_at	0.562382	0.04198	1.77815	NM_005658	TRAF1	TNF receptor-associated factor 1
217695_x_at	0.561656	0.03752	1.78045	BF942161	---	---
207728_at	0.559351	0.005816	1.78779	NM_018005	ATF7IP	activating transcription factor 7 interacting protein
220703_at	0.553849	0.04777	1.80555	NM_018470	C10orf110	chromosome 10 open reading frame 110
214786_at	0.539571	0.02348	1.85332	AA361361	MAP3K1	mitogen-activated protein kinase kinase kinase 1
32540_at	0.536859	0.002669	1.86269	AI762547	PPP3CC	Protein phosphatase 3 (formerly 2B), catalytic subunit, gamma isoform
207273_at	0.503529	0.02414	1.98598	NM_015858	---	---
221169_s_at	0.500119	0.02219	1.99952	AF312230	HRH4	histamine receptor H4
206941_x_at	0.495128	0.03946	2.01968	NM_012431	SEMA3E	sema domain, immunoglobulin domain (Ig), short basic domain, secreted, (semaphorin) 3E
221928_at	0.491678	0.04527	2.03385	AI057637	ACACB	acetyl-Coenzyme A carboxylase beta
214836_x_at	0.472344	0.04863	2.1171	BG536224	IGKC /// IGKV1-5	immunoglobulin kappa constant /// immunoglobulin kappa variable 1-5
214087_s_at	0.469356	0.01128	2.13058	BF593509	MYBPC1	myosin binding protein C, slow type
204230_s_at	0.467451	0.02245	2.13926	NM_020309	SLC17A7	solute carrier family 17 (sodium-dependent inorganic phosphate cotransporter), member 7
205614_x_at	0.46706	0.02386	2.14105	NM_020998	MST1	macrophage stimulating 1 (hepatocyte growth factor-like)
219983_at	0.46472	0.04285	2.15184	NM_020386	HRASLS	HRAS-like suppressor
210800_at	0.463535	0.04654	2.15734	BC005236	TIMM8A	translocase of inner mitochondrial membrane 8 homolog A (yeast)
204714_s_at	0.460603	0.03205	2.17107	NM_000130	F5	coagulation factor V (proaccelerin, labile factor)
204562_at	0.445653	0.005237	2.2439	NM_002460	IRF4	interferon regulatory factor 4
204606_at	0.4455	0.04662	2.24467	NM_002989	CCL21	chemokine (C-C motif) ligand 21
212253_x_at	0.413495	0.03492	2.41841	BG253119	DST	dystonin
222379_at	0.406303	0.01864	2.46122	AI002715	KCNE4	potassium voltage-gated channel, Isk-related family, member 4
221334_s_at	0.396509	0.02523	2.52201	NM_014009	FOXP3	forkhead box P3
202311_s_at	0.391109	0.009745	2.55683	AI743621	COL1A1	collagen, type I, alpha 1
222364_at	0.3179	0.03667	3.14564	AW971205	---	---
206424_at	0.304958	0.008665	3.27914	NM_000783	CYP26A1	cytochrome P450, family 26, subfamily A, polypeptide 1
219756_s_at	0.269838	0.03576	3.70593	NM_024921	POF1B	premature ovarian failure, 1B
204346_s_at	0.262369	0.01911	3.81143	NM_007182	RASSF1	Ras association (RalGDS/AF-6) domain family 1

## Sheet: Sheet2
Name	avg	229: Paired T-Test control v 185Low [N]	1/avg	Public Search	Name	Description
206143_at	16.644	0.04953	0.0600818	NM_000111	SLC26A3	solute carrier family 26, member 3
205269_at	8.77673	0.009228	0.113938	AI123251	LCP2	lymphocyte cytosolic protein 2 (SH2 domain containing leukocyte protein of 76kDa)
209189_at	6.3265	0.01002	0.158065	BC004490	FOS	v-fos FBJ murine osteosarcoma viral oncogene homolog
213764_s_at	5.75559	0.01989	0.173744	AW665892	MFAP5	microfibrillar associated protein 5
208048_at	5.4027	0.04058	0.185093	NM_015727	TACR1	tachykinin receptor 1
211494_s_at	4.97315	0.01359	0.20108	SLC4A4	solute carrier family 4, sodium bicarbonate cotransporter, member 4
202768_at	4.52989	0.03765	0.220756	NM_006732	FOSB	FBJ murine osteosarcoma viral oncogene homolog B
204273_at	4.38146	0.005389	0.228234	NM_000115	EDNRB	endothelin receptor type B
212845_at	3.32689	0.01052	0.300581	AB028976	SAMD4	sterile alpha motif domain containing 4
201041_s_at	2.99517	0.04494	0.333871	NM_004417	DUSP1	dual specificity phosphatase 1
220828_s_at	2.56048	0.02657	0.390552	NM_018382	FLJ11292	hypothetical protein FLJ11292
203862_s_at	2.41079	0.04187	0.414803	H16245	ACTN2	actinin, alpha 2
211798_x_at	2.27906	0.02071	0.438778	AB001733	IGLJ3	immunoglobulin lambda joining 3
202859_x_at	2.27733	0.009296	0.43911	NM_000584	IL8	interleukin 8
215599_at	2.14389	0.03305	0.466442	X83300	LOC730390 /// SMA4	glucuronidase, beta pseudogene /// similar to SMA4
214719_at	2.14266	0.01921	0.46671	AK026720	SLC46A3	solute carrier family 46, member 3
204748_at	2.09834	0.04002	0.476567	NM_000963	PTGS2	prostaglandin-endoperoxide synthase 2 (prostaglandin G/H synthase and cyclooxygenase)
213120_at	1.99893	0.0253	0.500267	AA405798	KIAA0701	KIAA0701 protein
201852_x_at	1.99475	0.01036	0.501316	NM_000090	COL3A1	collagen, type III, alpha 1 (Ehlers-Danlos syndrome type IV, autosomal dominant)
204286_s_at	1.92608	0.04717	0.519188	NM_021127	PMAIP1	phorbol-12-myristate-13-acetate-induced protein 1
217050_at	1.89488	0.01962	0.527739	L22650	EPAG	early lymphoid activation protein
209615_s_at	1.86374	0.02223	0.536557	U51120	PAK1	p21/Cdc42/Rac1-activated kinase 1 (STE20 homolog, yeast)
202376_at	1.85203	0.01439	0.539949	NM_001085	SERPINA3	serpin peptidase inhibitor, clade A (alpha-1 antiproteinase, antitrypsin), member 3
205342_s_at	1.8376	0.03205	0.544188	NM_001056	SULT1C2	sulfotransferase family, cytosolic, 1C, member 2
201466_s_at	1.80779	0.02181	0.553163	BC002646	JUN	v-jun sarcoma virus 17 oncogene homolog (avian)
206251_s_at	1.75914	0.02879	0.56846	NM_000706	AVPR1A	arginine vasopressin receptor 1A
212171_x_at	1.74741	0.01168	0.572276	H95344	VEGF	vascular endothelial growth factor
202340_x_at	1.74578	0.01923	0.572809	NM_002135	NR4A1	nuclear receptor subfamily 4, group A, member 1
205399_at	1.6707	0.04615	0.59855	NM_004734	DCLK1	doublecortin-like kinase 1
218986_s_at	1.59556	0.04312	0.626741	NM_017631	FLJ20035	hypothetical protein FLJ20035
205511_at	1.59404	0.01429	0.627337	NM_017976	FLJ10038	hypothetical protein FLJ10038
214605_x_at	1.58897	0.000622	0.629337	AL046992	GPR1	G protein-coupled receptor 1
215459_at	1.58728	0.008184	0.630009	AK001327	CTNS	cystinosis, nephropathic
216236_s_at	1.57266	0.003865	0.635866	AL110298	SLC2A3	solute carrier family 2 (facilitated glucose transporter), member 3
218565_at	1.56776	0.02741	0.637854	NM_016390	C9orf114	chromosome 9 open reading frame 114
201694_s_at	1.56012	0.01288	0.640976		EGR1	A530045N19Rik, AT225, EGR, ETR103, G0S30, Krox-1, KROX-24, Ngf1, NGF1-A, Ngfi, NGFI-A, TIS8, V5, Zenk, Zfp-6, ZIF-268, ZNF225
217262_s_at	1.55312	0.03051	0.643864	BC000059	CELSR1	cadherin, EGF LAG seven-pass G-type receptor 1 (flamingo homolog, Drosophila)
201631_s_at	1.55273	0.01572	0.644029		IER3	AI663993, cI-3, DIF-2, GLY96, IEX-1, IEX-1L, IEX-1S, Ler3, MGC124532, PRG1
217996_at	1.52558	0.04651	0.65549		PHLDA1	DT1P1B11, MGC131738, PHRIP, PQ-RICH PROTEIN, Proline- and glutamine-rich protein, Tdag, TDAG51
205073_at	1.52059	0.01963	0.657638	NM_000775	CYP2J2	cytochrome P450, family 2, subfamily J, polypeptide 2
202241_at	1.51891	0.03138	0.658369		TRIB1	A530090O15Rik, C8FW, GIG2, HTRB-1, PRMP, SKIP1, TRB-1
203937_s_at	1.51822	0.04324	0.658666	AW015313	TAF1C	TATA box binding protein (TBP)-associated factor, RNA polymerase I, C, 110kDa
221713_s_at	1.51189	0.003145	0.661424	BC006434	MAP6D1	MAP6 domain containing 1
210513_s_at	1.50943	0.02272	0.662501	AF091352	VEGFA	vascular endothelial growth factor A
204596_s_at	0.666067	0.02425	1.50135	U46768	STC1	stanniocalcin 1
214798_at	0.66293	0.004265	1.50845	AW291664	ATP2C2	ATPase, Ca++ transporting, type 2C, member 2
212558_at	0.659481	0.02005	1.51634	BF508662	SPRY1	sprouty homolog 1, antagonist of FGF signaling (Drosophila)
203692_s_at	0.643579	0.01457	1.55381	AI640363	E2F3	E2F transcription factor 3
210525_x_at	0.640591	0.02891	1.56106	BC001787	C14orf143	chromosome 14 open reading frame 143
204897_at	0.63941	0.01467	1.56394	AA897516	PTGER4	E PROSTANOID RECEPTOR 4, EP4, EP4 RECEPTOR, EP4R, MGC126583, Ptger, Ptgerep4
216931_at	0.638107	0.03217	1.56714	L23852	---	(clone Z146) retinal mRNA, 3' end and repeat region
220234_at	0.626957	0.01552	1.595	NM_004056	CA8	carbonic anhydrase VIII
217681_at	0.62631	0.04774	1.59665	BE736994	LOC647836 /// LOC649279 /// WNT7B	wingless-type MMTV integration site family, member 7B /// similar to wingless-type MMTV integration site family, member 7B precursor
205043_at	0.622237	0.02405	1.6071	NM_000492	CFTR	cystic fibrosis transmembrane conductance regulator (ATP-binding cassette sub-family C, member 7)
214717_at	0.620848	0.03609	1.6107	AL137534	DKFZp434H1419	hypothetical protein DKFZp434H1419
217937_s_at	0.61474	0.04584	1.6267	NM_016596	HDAC7A	histone deacetylase 7A
215985_at	0.613302	0.007822	1.63052	X92110	HCG8	HLA complex group 8
216034_at	0.604915	0.02214	1.65312	AA558468	ZNF280A	zinc finger protein 280A
218968_s_at	0.602364	0.0007774	1.66013	NM_018197	ZFP64	zinc finger protein 64 homolog (mouse)
206363_at	0.602208	0.02594	1.66055	NM_005360	MAF	v-maf musculoaponeurotic fibrosarcoma oncogene homolog (avian)
210786_s_at	0.588262	0.01168	1.69992	M93255	FLI1	Friend leukemia virus integration 1
215484_at	0.585313	0.02212	1.70849	AF070538	---	Clone 24420 mRNA sequence
209304_x_at	0.570604	0.004311	1.75253	AF087853	GADD45B	growth arrest and DNA-damage-inducible, beta
205599_at	0.562382	0.04198	1.77815	NM_005658	TRAF1	TNF receptor-associated factor 1
217695_x_at	0.561656	0.03752	1.78045	BF942161	---	---
207728_at	0.559351	0.005816	1.78779	NM_018005	ATF7IP	activating transcription factor 7 interacting protein
220703_at	0.553849	0.04777	1.80555	NM_018470	C10orf110	chromosome 10 open reading frame 110
214786_at	0.539571	0.02348	1.85332	AA361361	MAP3K1	mitogen-activated protein kinase kinase kinase 1
32540_at	0.536859	0.002669	1.86269	AI762547	PPP3CC	Protein phosphatase 3 (formerly 2B), catalytic subunit, gamma isoform
207273_at	0.503529	0.02414	1.98598	NM_015858	---	---
221169_s_at	0.500119	0.02219	1.99952	AF312230	HRH4	histamine receptor H4
206941_x_at	0.495128	0.03946	2.01968	NM_012431	SEMA3E	sema domain, immunoglobulin domain (Ig), short basic domain, secreted, (semaphorin) 3E
221928_at	0.491678	0.04527	2.03385	AI057637	ACACB	acetyl-Coenzyme A carboxylase beta
214836_x_at	0.472344	0.04863	2.1171	BG536224	IGKC /// IGKV1-5	immunoglobulin kappa constant /// immunoglobulin kappa variable 1-5
214087_s_at	0.469356	0.01128	2.13058	BF593509	MYBPC1	myosin binding protein C, slow type
204230_s_at	0.467451	0.02245	2.13926	NM_020309	SLC17A7	solute carrier family 17 (sodium-dependent inorganic phosphate cotransporter), member 7
205614_x_at	0.46706	0.02386	2.14105	NM_020998	MST1	macrophage stimulating 1 (hepatocyte growth factor-like)
219983_at	0.46472	0.04285	2.15184	NM_020386	HRASLS	HRAS-like suppressor
210800_at	0.463535	0.04654	2.15734	BC005236	TIMM8A	translocase of inner mitochondrial membrane 8 homolog A (yeast)
204714_s_at	0.460603	0.03205	2.17107	NM_000130	F5	coagulation factor V (proaccelerin, labile factor)
204562_at	0.445653	0.005237	2.2439	NM_002460	IRF4	interferon regulatory factor 4
204606_at	0.4455	0.04662	2.24467	NM_002989	CCL21	chemokine (C-C motif) ligand 21
212253_x_at	0.413495	0.03492	2.41841	BG253119	DST	dystonin
222379_at	0.406303	0.01864	2.46122	AI002715	KCNE4	potassium voltage-gated channel, Isk-related family, member 4
221334_s_at	0.396509	0.02523	2.52201	NM_014009	FOXP3	forkhead box P3
202311_s_at	0.391109	0.009745	2.55683	AI743621	COL1A1	collagen, type I, alpha 1
222364_at	0.3179	0.03667	3.14564	AW971205	---	---
206424_at	0.304958	0.008665	3.27914	NM_000783	CYP26A1	cytochrome P450, family 26, subfamily A, polypeptide 1
219756_s_at	0.269838	0.03576	3.70593	NM_024921	POF1B	premature ovarian failure, 1B
204346_s_at	0.262369	0.01911	3.81143	NM_007182	RASSF1	Ras association (RalGDS/AF-6) domain family 1
