# Supplementary material for: Human Epithelial Cells Discriminate between Commensal and Pathogenic Interactions with Candida albicans
Source: PLoS One. 2016 Apr 18;11(4):e0153165. doi: 10.1371/journal.pone.0153165 (PMC4835109; doi:10.1371/journal.pone.0153165)
Supplement: S2 Table — (XLSX) [file pone.0153165.s002.xlsx]

## Sheet: Sheet1
Name	average	230: Paired T-Test: Control V 185High [N]	1/avg.	Genbank	Gene Symbol	Description
209189_at	113.913	0.01633	0.00877866	BC004490	FOS	v-fos FBJ murine osteosarcoma viral oncogene homolog
201041_s_at	52.0515	0.001818	0.0192117	NM_004417	DUSP1	dual specificity phosphatase 1
208893_s_at	50.7466	0.002826	0.0197058	BC003143	DUSP6	dual specificity phosphatase 6
201044_x_at	49.0426	0.01964	0.0203904	AA530892	DUSP1	dual specificity phosphatase 1
218000_s_at	44.2129	0.01837	0.0226179	NM_007350	PHLDA1	pleckstrin homology-like domain, family A, member 1
211506_s_at	42.4365	0.003117	0.0235646	AF043337	IL8	interleukin 8
202497_x_at	38.5321	0.02587	0.0259524		SLC2A3	solute carrier family 2 (facilitated glucose transporter), member 3
202859_x_at	38.355	0.0001808	0.0260722	NM_000584	IL8	interleukin 8
202768_at	35.0628	0.00113	0.0285203	NM_006732	FOSB	FBJ murine osteosarcoma viral oncogene homolog B
205476_at	33.7835	0.004322	0.0296002	NM_004591	CCL20	chemokine (C-C motif) ligand 20
201465_s_at	28.0076	0.009363	0.0357046	BC002646	JUN	jun oncogene
214770_at	21.7081	0.04681	0.0460658	AI299239	MSR1	macrophage scavenger receptor 1
201631_s_at	18.5886	0.002671	0.0537963	NM_003897	IER3	immediate early response 3
206924_at	18.3643	0.02459	0.0544534	NM_000641	IL11	interleukin 11
215078_at	18.2064	0.01026	0.0549258	AL050388	SOD2	superoxide dismutase 2, mitochondrial
200632_s_at	17.9778	0.002398	0.0556242	NM_006096	NDRG1	N-myc downstream regulated gene 1
206604_at	17.3864	0.001562	0.0575163	NM_004561	OVOL1	ovo-like 1(Drosophila)
217028_at	17.2254	0.03344	0.0580537	AJ224869	CXCR4	chemokine (C-X-C motif) receptor 4
217996_at	17.1978	0.0008183	0.0581469	PHLDA1	DT1P1B11, MGC131738, PHRIP, PQ-RICH PROTEIN, Proline- and glutamine-rich protein, Tdag, TDAG51	pleckstrin homology-like domain, family A, member 1
221009_s_at	16.8442	0.01169	0.0593677	NM_016109	ANGPTL4	angiopoietin-like 4
202672_s_at	16.6341	0.00166	0.0601174	NM_001674	ATF3	activating transcription factor 3
208961_s_at	15.7621	0.001986	0.0634432	AB017493	KLF6	Kruppel-like factor 6
208960_s_at	14.697	0.0006931	0.0680409	BE675435	KLF6	Kruppel-like factor 6
202912_at	14.0706	0.003528	0.0710702	NM_001124	ADM	adrenomedullin
204748_at	13.8185	0.002708	0.0723665	NM_000963	PTGS2	prostaglandin-endoperoxide synthase 2 (prostaglandin G/H synthase and cyclooxygenase)
202887_s_at	13.5915	0.001654	0.0735753	NM_019058	DDIT4	DNA-damage-inducible transcript 4
217997_at	13.485	0.006394	0.0741566		PHLDA1	pleckstrin homology-like domain, family A, member 1
208891_at	12.6343	0.008456	0.0791495	BC003143	DUSP6	dual specificity phosphatase 6
212845_at	12.209	0.02463	0.0819066		SAMD4A	sterile alpha motif domain containing 4A
202498_s_at	12.1683	0.02162	0.082181		SLC2A3	solute carrier family 2 (facilitated glucose transporter), member 3
204621_s_at	11.8729	0.02507	0.0842254		NR4A2	nuclear receptor subfamily 4, group A, member 2
204622_x_at	11.7824	0.00626	0.0848726	NR4A2	FAMILY 4 NUCLEAR HORMONE RECEPTOR 2, HZF-3, NOT, NURR1, Nurr2, RNR-1, TINOR, TINUR	nuclear receptor subfamily 4, group A, member 2
202014_at	11.7745	0.03873	0.0849293	NM_014330	PPP1R15A	protein phosphatase 1, regulatory (inhibitor) subunit 15A
201466_s_at	11.5517	0.01066	0.0865676	BC002646	JUN	v-jun sarcoma virus 17 oncogene homolog (avian)
201169_s_at	11.3491	0.02473	0.0881127	BHLHB2	C130042M06Rik, Clast5, CR8, DEC1, Eip1, SHARP-2, STRA13, Stra14	basic helix-loop-helix domain containing, class B, 2
206359_at	11.1268	0.01693	0.0898728	BG035761	SOCS3	suppressor of cytokine signaling 3
208892_s_at	11.125	0.01012	0.0898875	BC003143	DUSP6	dual specificity phosphatase 6
216248_s_at	11.0893	0.03017	0.0901771	S77154	NR4A2	nuclear receptor subfamily 4, group A, member 2
203821_at	10.3732	0.009939	0.0964026		HBEGF	heparin-binding EGF-like growth factor
204472_at	10.0172	0.003566	0.0998288	NM_005261	GEM	GTP binding protein overexpressed in skeletal muscle
209201_x_at	9.71667	0.009048	0.102916		CXCR4	chemokine (C-X-C motif) receptor 4
202643_s_at	9.70895	0.001199	0.102998	AI738896	TNFAIP3	tumor necrosis factor, alpha-induced protein 3
204470_at	9.67088	0.01697	0.103403	NM_001511	CXCL1	chemokine (C-X-C motif) ligand 1 (melanoma growth stimulating activity, alpha)
210426_x_at	9.41508	0.03363	0.106213	U04897	RORA	RAR-related orphan receptor A
36711_at	9.39073	0.001059	0.106488	MAFF	Maff_predicted, U-MAF	v-maf musculoaponeurotic fibrosarcoma oncogene homolog F (avian)
202644_s_at	9.14735	0.001306	0.109321	NM_006290	TNFAIP3	tumor necrosis factor, alpha-induced protein 3
211924_s_at	8.80818	0.002443	0.113531	AY029180	PLAUR	plasminogen activator, urokinase receptor ; plasminogen activator, urokinase receptor
218881_s_at	8.12467	0.006104	0.123082	NM_024530	FOSL2	FOS-like antigen 2
202241_at	8.06654	0.00336	0.123969	NM_025195	TRIB1	tribbles homolog 1 (Drosophila)
213281_at	7.85654	0.001791	0.127282	BE327172	JUN	Jun oncogene
221577_x_at	7.76348	0.001623	0.128808	BC000529	GDF15	growth differentiation factor 15
201170_s_at	7.64386	3.848e-05	0.130824	NM_003670	BHLHB2	basic helix-loop-helix domain containing, class B, 2
205269_at	7.4781	0.01719	0.133724	AI123251	LCP2	lymphocyte cytosolic protein 2 (SH2 domain containing leukocyte protein of 76kDa)
38037_at	7.26914	0.01104	0.137568	M60278	HBEGF	heparin-binding EGF-like growth factor
202628_s_at	7.23501	0.0009951	0.138217	NM_000602	SERPINE1	serpin peptidase inhibitor, clade E (nexin, plasminogen activator inhibitor type 1), member 1
202627_s_at	7.15747	0.001892	0.139714	AL574210	SERPINE1	serpin peptidase inhibitor, clade E (nexin, plasminogen activator inhibitor type 1), member 1
209774_x_at	7.11353	0.01097	0.140577	M57731	CXCL2	chemokine (C-X-C motif) ligand 2
210845_s_at	7.03448	0.002676	0.142157	U08839	PLAUR	plasminogen activator, urokinase receptor
205266_at	7.00141	0.00612	0.142828	NM_002309	LIF	leukemia inhibitory factor (cholinergic differentiation factor)
204011_at	6.584	0.005341	0.151883	NM_005842	SPRY2	sprouty homolog 2 (Drosophila)
219232_s_at	6.42253	0.01166	0.155702	EGLN3	2610021G09Rik, AI505553, AI648162, FLJ21620, HIFPH3, MGC125998, MGC125999, PHD-3, SM-20	egl nine homolog 3 (C. elegans)
216236_s_at	6.29927	0.04346	0.158749		SLC2A3	solute carrier family 2 (facilitated glucose transporter), member 3
201925_s_at	6.25112	0.0009447	0.159971	NM_000574	CD55	CD55 molecule, decay accelerating factor for complement (Cromer blood group)
206569_at	6.15998	0.002088	0.162338	NM_006850	IL24	interleukin 24
201464_x_at	5.90862	0.005794	0.169244	BC002646	JUN	jun oncogene
203438_at	5.82584	0.008431	0.171649	AI435828	STC2	stanniocalcin 2
208078_s_at	5.72634	0.001314	0.174632	NM_030751	SNF1LK	SNF1-like kinase ; SNF1-like kinase
222088_s_at	5.68957	0.02741	0.17576	AA778684	SLC2A3 ; SLC2A14	solute carrier family 2 (facilitated glucose transporter), member 3 ; solute carrier family 2 (facilitated glucose transporter), member 14
209304_x_at	5.67797	0.02867	0.176119		GADD45B	growth arrest and DNA-damage-inducible, beta
204595_s_at	5.39345	0.004902	0.18541		STC1	stanniocalcin 1
210512_s_at	5.33402	0.002388	0.187476	VEGFA	Gd-vegf, MGC70609, VEGF, Vegf-3, VEGF1, VEGF120, Vegf165, Vegfa 188, VPF, VPF/VEGF	vascular endothelial growth factor A
207850_at	5.31467	0.03304	0.188159	NM_002090	CXCL3	chemokine (C-X-C motif) ligand 3
204286_s_at	5.29415	0.01034	0.188888	NM_021127	PMAIP1	phorbol-12-myristate-13-acetate-induced protein 1
207526_s_at	5.23142	0.002113	0.191153	NM_003856	IL1RL1	interleukin 1 receptor-like 1
204015_s_at	5.12747	0.0439	0.195028	BC002671	DUSP4	dual specificity phosphatase 4
205207_at	5.09959	0.001637	0.196094	NM_000600	IL6	interleukin 6 (interferon, beta 2)
212171_x_at	4.99359	0.0006086	0.200257	H95344	VEGF	vascular endothelial growth factor
220330_s_at	4.85512	0.0444	0.205968	NM_022136	SAMSN1	SAM domain, SH3 domain and nuclear localisation signals, 1
210118_s_at	4.79059	0.006369	0.208743	M15329	IL1A	interleukin 1, alpha
209193_at	4.73205	0.00108	0.211325	M24779	PIM1	pim-1 oncogene ; pim-1 oncogene
209122_at	4.70864	0.005167	0.212376	BC005127	ADFP	adipose differentiation-related protein
217999_s_at	4.52059	0.001965	0.22121		PHLDA1	pleckstrin homology-like domain, family A, member 1
202284_s_at	4.52041	0.02108	0.221219	NM_000389	CDKN1A	cyclin-dependent kinase inhibitor 1A (p21, Cip1)
221778_at	4.44137	0.01248	0.225156	BE217882	KIAA1718	KIAA1718 protein
202464_s_at	4.3503	0.0154	0.229869	D49817	PFKFB3	6-phosphofructo-2-kinase/fructose-2,6-biphosphatase 3
204032_at	4.3448	0.003891	0.23016	NM_003567	BCAR3	breast cancer anti-estrogen resistance 3
203439_s_at	4.21138	0.003597	0.237452	STC2	mustc2, STANNIOCALCIN 2, STC2L, STCRP	stanniocalcin 2
220672_at	4.18945	0.04448	0.238695	NM_020958	KIAA1622	KIAA1622
213714_at	4.14759	0.04448	0.241104	STC2	mustc2, STANNIOCALCIN 2, STC2L, STCRP	stanniocalcin 2
205016_at	4.11066	0.004064	0.24327	TGFA	RATTGFAA, TFGA, TGF ALPHA, TGFAA, wa-1	transforming growth factor, alpha
219655_at	3.9666	0.0009133	0.252105	NM_024728	C7orf10	chromosome 7 open reading frame 10
205220_at	3.96251	0.00843	0.252365	NM_006018	GPR109B	G protein-coupled receptor 109B ; G protein-coupled receptor 109B
205193_at	3.95091	0.03075	0.253107	NM_012323	MAFF	v-maf musculoaponeurotic fibrosarcoma oncogene homolog F (avian)
221563_at	3.92927	0.002053	0.2545	N36770	DUSP10	dual specificity phosphatase 10
219764_at	3.92099	0.02102	0.255038	NM_007197	FZD10	frizzled homolog 10 (Drosophila)
211527_x_at	3.8747	0.01765	0.258084		VEGFA	vascular endothelial growth factor A
205535_s_at	3.8209	0.004209	0.261718		PCDH7	protocadherin 7
202067_s_at	3.81097	0.02877	0.2624	AI861942	LDLR	low density lipoprotein receptor (familial hypercholesterolemia)
202202_s_at	3.77463	0.01711	0.264927	NM_002290	LAMA4	laminin, alpha 4
207980_s_at	3.74789	0.002084	0.266817	CITED2	AI835299, ER154-like, Est207646, MGC93288, MRG1, MSG1 RELATED GENE, Msg2, P35SRJ	Cbp/p300-interacting transactivator, with Glu/Asp-rich carboxy-terminal domain, 2
209357_at	3.73737	0.003852	0.267568	AF109161	CITED2	Cbp/p300-interacting transactivator, with Glu/Asp-rich carboxy-terminal domain, 2
218995_s_at	3.72798	0.006016	0.268242		EDN1	endothelin 1
210513_s_at	3.72203	0.0493	0.268671		VEGFA	vascular endothelial growth factor A
215033_at	3.72022	0.0145	0.268801		TM4SF1	transmembrane 4 L six family member 1
37028_at	3.71454	0.002219	0.269213	PPP1R15A (includes EG:23645)	9630030H21, GADD34, Myd116, Myeloid Differentiation, Peg-3, PP1 REGULATORY SUBUNIT, PPP1R15A	protein phosphatase 1, regulatory (inhibitor) subunit 15A
201926_s_at	3.70192	0.0002308	0.27013	BC001288	DAF	decay accelerating factor for complement (CD55, Cromer blood group system)
201329_s_at	3.7014	0.00859	0.270168	NM_005239	ETS2	v-ets erythroblastosis virus E26 oncogene homolog 2 (avian)
219371_s_at	3.63556	0.02236	0.275061	NM_016270	KLF2	Kruppel-like factor 2 (lung)
209457_at	3.59895	0.004083	0.277859	U16996	DUSP5	dual specificity phosphatase 5
202340_x_at	3.59576	0.007697	0.278106	NM_002135	NR4A1	nuclear receptor subfamily 4, group A, member 1
204014_at	3.55363	0.01657	0.281402	NM_001394	DUSP4	dual specificity phosphatase 4
207316_at	3.53731	0.03025	0.282701	NM_001523	HAS1	hyaluronan synthase 1
202068_s_at	3.47765	0.009768	0.28755	LDLR	FH, FHC, Hlb301, LDL RECEPTOR, LDLRA	low density lipoprotein receptor (familial hypercholesterolemia)
214446_at	3.45846	0.002497	0.289146	NM_012081	ELL2	elongation factor, RNA polymerase II, 2
213988_s_at	3.45627	0.02451	0.289329		SAT1	spermidine/spermine N1-acetyltransferase 1
207345_at	3.44746	0.007809	0.290068	NM_006350	FST	follistatin
202747_s_at	3.44137	0.01285	0.290582	NM_004867	ITM2A	integral membrane protein 2A
202723_s_at	3.39331	0.04752	0.294698		FOXO1	forkhead box O1
201739_at	3.38525	0.002782	0.2954	NM_005627	SGK	serum/glucocorticoid regulated kinase
202934_at	3.37272	0.002703	0.296497	AI761561	HK2	hexokinase 2
201502_s_at	3.35378	0.02248	0.298171	NM_020529	NFKBIA	nuclear factor of kappa light polypeptide gene enhancer in B-cells inhibitor, alpha
201328_at	3.3494	0.0003155	0.298561		ETS2	v-ets erythroblastosis virus E26 oncogene homolog 2 (avian)
206686_at	3.33368	0.00662	0.299968	NM_002610	PDK1	pyruvate dehydrogenase kinase, isoenzyme 1
204285_s_at	3.3178	0.0132	0.301404		PMAIP1	phorbol-12-myristate-13-acetate-induced protein 1
204948_s_at	3.31035	0.003809	0.302083		FST	follistatin
209335_at	3.27364	0.01773	0.305471	BC005322	DCN	decorin
202023_at	3.24769	0.04395	0.307911	EFNA1	AI325262, B61, ECKLG, EFL-1, EPGL1, EPHRIN A1, Epl1, EPLG1, LERK-1, TNFAIP4	ephrin-A1
210095_s_at	3.23569	0.007111	0.309053	IGFBP3	AI649005, BP-53, IBP3, IGBP3, IGgfbp3, MGC156773	insulin-like growth factor binding protein 3
219369_s_at	3.23004	0.02893	0.309594	NM_023112	OTUB2	OTU domain, ubiquitin aldehyde binding 2
201531_at	3.22381	0.001898	0.310192	NM_003407	ZFP36	zinc finger protein 36, C3H type, homolog (mouse)
205289_at	3.17931	0.001907	0.314533	BMP2	AI467020, BMP2A, BONE MORPHOGENIC PROTEIN 2	bone morphogenetic protein 2
221011_s_at	3.16405	0.02877	0.316051	NM_030915	LBH	likely ortholog of mouse limb-bud and heart gene ; likely ortholog of mouse limb-bud and heart gene
207735_at	3.1547	0.03468	0.316988		RNF125	ring finger protein 125
209101_at	3.15376	0.008322	0.317082	M92934	CTGF	connective tissue growth factor
207574_s_at	3.14669	0.008354	0.317794	NM_015675	GADD45B	growth arrest and DNA-damage-inducible, beta
213120_at	3.14468	0.02704	0.317998	AA405798	KIAA0701	KIAA0701 protein
220169_at	3.14321	0.0455	0.318146	NM_024943	FLJ23235	hypothetical protein FLJ23235
205239_at	3.13559	0.01161	0.318919	NM_001657	AREG	amphiregulin (schwannoma-derived growth factor)
219546_at	3.13401	0.008256	0.31908	NM_017593	BMP2K	BMP2 inducible kinase
221841_s_at	3.12305	0.009538	0.3202	KLF4	EZF, GKLF, MGC93286, Zie	Kruppel-like factor 4 (gut)
202364_at	3.09531	0.001717	0.323069	NM_005962	MXI1	MAX interactor 1 ; MAX interactor 1
206307_s_at	3.09394	0.001076	0.323213	NM_004472	FOXD1	forkhead box D1
200920_s_at	3.08673	0.003445	0.323967	BTG1	AW546738	B-cell translocation gene 1, anti-proliferative
202638_s_at	3.07674	0.00586	0.32502	NM_000201	ICAM1	intercellular adhesion molecule 1 (CD54), human rhinovirus receptor
209305_s_at	3.0571	0.02198	0.327107		GADD45B	growth arrest and DNA-damage-inducible, beta
212942_s_at	3.02685	0.002942	0.330376	AB033025	KIAA1199	KIAA1199
205032_at	3.02438	0.03284	0.330647	NM_002203	ITGA2	integrin, alpha 2 (CD49B, alpha 2 subunit of VLA-2 receptor)
212444_at	3.02004	0.005546	0.331121	AA156240	GPCR5A	G protein-coupled receptor, family C, group 5, member A
202936_s_at	2.99308	0.01592	0.334104	NM_000346	SOX9	SRY (sex determining region Y)-box 9 (campomelic dysplasia, autosomal sex-reversal)
210357_s_at	2.99208	0.03666	0.334216	SMOX	B130066H01RIK, C20orf16, CYCLIN G1 INTERACTING PROTEIN, dJ779E11.1, FLJ20746, MGC1010, PAO, PAO-1, PAOh1, Polyamine oxidase 1, SMO, Smox_predicted	spermine oxidase
204420_at	2.98728	0.003017	0.334752	BG251266	FOSL1	FOS-like antigen 1
222162_s_at	2.98464	0.01919	0.335049	AK023795	ADAMTS1	ADAM metallopeptidase with thrombospondin type 1 motif, 1
213338_at	2.98337	0.0256	0.335192	BF062629	RIS1	Ras-induced senescence 1
203923_s_at	2.97872	0.01613	0.335715		CYBB	cytochrome b-245, beta polypeptide (chronic granulomatous disease)
200921_s_at	2.9765	0.005327	0.335965	NM_001731	BTG1	B-cell translocation gene 1, anti-proliferative
219257_s_at	2.97322	0.01659	0.336336	NM_021972	SPHK1	sphingosine kinase 1
218810_at	2.97286	0.007252	0.336376	NM_025079	ZC3H12A	zinc finger CCCH-type containing 12A
40016_g_at	2.97081	0.01005	0.336608		MAST4	microtubule associated serine/threonine kinase family member 4
202935_s_at	2.96712	0.0005533	0.337027		SOX9	SRY (sex determining region Y)-box 9 (campomelic dysplasia, autosomal sex-reversal)
215034_s_at	2.94552	0.009493	0.339499	AI189753	TM4SF1	transmembrane 4 L six family member 1
214285_at	2.93995	0.04328	0.340142	FABP3		fatty acid binding protein 3, muscle and heart (mammary-derived growth inhibitor)
206156_at	2.93934	0.002064	0.340212	NM_005268	GJB5	gap junction protein, beta 5 (connexin 31.1)
212689_s_at	2.92634	0.01348	0.341724	AA524505	JMJD1A	jumonji domain containing 1A
219825_at	2.9092	0.006194	0.343737	NM_019885	CYP26B1	cytochrome P450, family 26, subfamily B, polypeptide 1
215111_s_at	2.90722	0.01304	0.343972	AK027071	TSC22D1	TSC22 domain family, member 1
202855_s_at	2.87292	0.02956	0.348078	AL513917	SLC16A3	solute carrier family 16 (monocarboxylic acid transporters), member 3
211962_s_at	2.84821	0.004634	0.351098	ZFP36L1	AW742437, AW743212, BERG36, BRF1, Butyrate Response Factor, Butyrate response factor 1, cMG1, D530020L18RIK, ERF-1, RNF162B, TIS11B	zinc finger protein 36, C3H type-like 1
209386_at	2.82645	0.006633	0.3538	ZFP36L1	AW742437, AW743212, BERG36, BRF1, Butyrate Response Factor, Butyrate response factor 1, cMG1, D530020L18RIK, ERF-1, RNF162B, TIS11B	zinc finger protein 36, C3H type-like 1
205973_at	2.80997	0.01392	0.355876	NM_022549	FEZ1	fasciculation and elongation protein zeta 1 (zygin I)
205349_at	2.79185	0.03705	0.358185	GNA15	G ALPHA 15, G ALPHA 16, G PROTEIN ALPHA 15, G PROTEIN ALPHA 16, GNA16, G[a]15	guanine nucleotide binding protein (G protein), alpha 15 (Gq class)
203108_at	2.79047	0.004531	0.358362	NM_003979	GPRC5A	G protein-coupled receptor, family C, group 5, member A
202856_s_at	2.77567	0.01073	0.360273		SLC16A3	solute carrier family 16, member 3 (monocarboxylic acid transporter 4)
220266_s_at	2.76555	0.03845	0.361591	AF105036	KLF4	Kruppel-like factor 4 (gut)
203476_at	2.76162	0.01516	0.362106	NM_006670	TPBG	trophoblast glycoprotein
205767_at	2.74285	0.007338	0.364584	NM_001432	EREG	epiregulin
208337_s_at	2.73712	0.04339	0.365348	AF146343	NR5A2	nuclear receptor subfamily 5, group A, member 2
216412_x_at	2.73236	0.03251	0.365984		IVD	Isovaleryl Coenzyme A dehydrogenase
202132_at	2.72175	0.008902	0.367411	WWTR1	2310058J06Rik, 2610021I22Rik, C78399, DKFZP586I1419, MGC116096, TAZ, TRANSCRIPTIONAL COACTIVATOR WITH PDZ-BINDING MOTIF	WW domain containing transcription regulator 1
204284_at	2.71211	0.009321	0.368717	N26005	PPP1R3C	protein phosphatase 1, regulatory (inhibitor) subunit 3C
219911_s_at	2.70306	0.008828	0.369951	NM_016354	SLCO4A1	solute carrier organic anion transporter family, member 4A1
204897_at	2.69658	0.02767	0.37084	AA897516	PTGER4	prostaglandin E receptor 4 (subtype EP4)
218486_at	2.69465	0.03711	0.371105	AA149594	KLF11	Kruppel-like factor 11
218041_x_at	2.69323	0.0004545	0.371302	NM_018573	SLC38A2	solute carrier family 38, member 2
205490_x_at	2.69016	0.003756	0.371725	GJB3	Cnx31, CX31, D4Wsu144e, DFNA2, EKV, FLJ22486, Gap junction membrane channel protein beta3, Gap Junction Protein Beta 3, MGC102938	gap junction protein, beta 3, 31kDa
39402_at	2.68996	0.01094	0.371752	M15330	IL1B	interleukin 1, beta
213792_s_at	2.68921	0.02734	0.371857		INSR	insulin receptor
204667_at	2.66289	0.03844	0.375531	FOXA1	HNF3 ALPHA, HNF3A, MGC33105, TCF3A, Transcription Factor 3a	forkhead box A1
220924_s_at	2.66093	0.005235	0.375809		SLC38A2	solute carrier family 38, member 2
201250_s_at	2.64216	0.01343	0.378478	SLC2A1	BAND 4.5, ERYTHROID/BRAIN GLUCOSE TRANSPORTER, Glucose transporter 1, GLUT, GLUT1, GLUTB, GTG1, Gtg3, HEPG2, MGC141895, MGC141896, RATGTG1	solute carrier family 2 (facilitated glucose transporter), member 1
212681_at	2.64151	0.02852	0.378571		EPB41L3	erythrocyte membrane protein band 4.1-like 3
210517_s_at	2.62091	0.01631	0.381547	AB003476	AKAP12	A kinase (PRKA) anchor protein (gravin) 12
202133_at	2.61986	0.0168	0.3817		WWTR1	WW domain containing transcription regulator 1
205067_at	2.57392	0.005969	0.388512	NM_000576	IL1B	interleukin 1, beta
206907_at	2.54596	0.02124	0.392779	TNFSF9	4-1BB-L, 4-IBB-L, AI848817, Cd137l, Ly63l	tumor necrosis factor (ligand) superfamily, member 9
50221_at	2.54544	0.04105	0.39286		TFEB	transcription factor EB
210355_at	2.54093	0.03405	0.393557	PTHLH	HHM, MGC14611, parathyroid hormone-like hormone A, PARATHYROID HORMONE-RELATED PROTEIN PRECURSOR, PLP, PTH-like, PTHR, PTHRP	parathyroid hormone-like hormone
212374_at	2.53563	0.02094	0.39438	NM_015322	FEM1B	fem-1 homolog b (C. elegans)
219474_at	2.53452	0.02825	0.394552		C3orf52	chromosome 3 open reading frame 52
205847_at	2.53407	0.007282	0.394623	NM_022119	PRSS22	protease, serine, 22
211882_x_at	2.51796	0.0007413	0.397147	U27331	FUT6	fucosyltransferase 6 (alpha (1,3) fucosyltransferase)
215501_s_at	2.51434	0.04923	0.397719	AK022513	DUSP10	dual specificity phosphatase 10
213014_at	2.51224	0.027	0.398051		MAPK8IP1	mitogen-activated protein kinase 8 interacting protein 1
208115_x_at	2.51033	0.03958	0.398353		C10orf137	chromosome 10 open reading frame 137
218880_at	2.4988	0.0179	0.400192		FOSL2	FOS-like antigen 2
215243_s_at	2.4936	0.01895	0.401026	AF099730	GJB3	gap junction protein, beta 3, 31kDa (connexin 31)
212665_at	2.49355	0.00257	0.401034	AL556438	TIPARP	TCDD-inducible poly(ADP-ribose) polymerase
205466_s_at	2.48276	0.0117	0.402777	BF000296	HS3ST1	heparan sulfate (glucosamine) 3-O-sulfotransferase 1
203752_s_at	2.48176	0.0105	0.402941	NM_005354	JUND	jun D proto-oncogene
202997_s_at	2.47142	0.01256	0.404625	BE251211	LOXL2	lysyl oxidase-like 2
202134_s_at	2.46304	0.01221	0.406003	NM_015472	WWTR1	WW domain containing transcription regulator 1
211756_at	2.45208	0.02781	0.407817		PTHLH	parathyroid hormone-like hormone
204541_at	2.4442	0.01677	0.409132	NM_012429	SEC14L2	SEC14-like 2 (S. cerevisiae)
202388_at	2.42554	0.04706	0.412279	RGS2	G0S8, GOS8, Regulator of g protein signaling, Regulator of G protein signaling 2	regulator of G-protein signaling 2, 24kDa
209387_s_at	2.40909	0.02644	0.415095		TM4SF1	transmembrane 4 L six family member 1
204656_at	2.4038	0.01154	0.416009		SHB	Src homology 2 domain containing adaptor protein B
205780_at	2.40226	0.02606	0.416275	NM_001197	BIK	BCL2-interacting killer (apoptosis-inducing)
206115_at	2.3825	0.004742	0.419727	NM_004430	EGR3	early growth response 3
210260_s_at	2.37995	0.01024	0.420178	TNFAIP8	AA987150, E130304C20Rik, GG2-1, MDC-3.13, NDED, SCC-S2, Ssc-2, Tnfaip8_predicted	tumor necrosis factor, alpha-induced protein 8
212099_at	2.37882	0.0005918	0.420377	AI263909	RHOB	ras homolog gene family, member B
214056_at	2.36906	0.009756	0.422109		MCL1	Myeloid cell leukemia sequence 1 (BCL2-related)
203348_s_at	2.36888	0.00178	0.42214	BF060791	ETV5	ets variant gene 5 (ets-related molecule)
204194_at	2.34952	0.01505	0.42562	BACH1	6230421P05RIK, AI323795, Bach1_predicted, C21ORF41	BTB and CNC homology 1, basic leucine zipper transcription factor 1
219496_at	2.31102	0.003029	0.43271	NM_023016	C2orf26	chromosome 2 open reading frame 26
221489_s_at	2.30736	0.0007105	0.433395		SPRY4	sprouty homolog 4 (Drosophila)
203234_at	2.30504	0.01376	0.433831	UPP1	AI325217, MGC124655, UDRPASE, UP, UPASE, UPP, UrdPase 1, Uridine phosphorylase 1	uridine phosphorylase 1
202149_at	2.30038	0.004379	0.434711	NEDD9	CAS-L, dJ49G10.2, dJ761I2.1, E230025G09Rik, enhancer of filamentation 1, HEF1, P105hef1	neural precursor cell expressed, developmentally down-regulated 9
33304_at	2.2863	0.02728	0.437388		ISG20	interferon stimulated exonuclease gene 20kDa
205027_s_at	2.25639	0.02936	0.443187	MAP3K8	c-COT, COT, Cot/Tpl2, COT2, COT3, D17TPL2, EST, ESTF, FLJ10486, TPL-2	mitogen-activated protein kinase kinase kinase 8
211965_at	2.243	0.02368	0.445832		ZFP36L1	zinc finger protein 36, C3H type-like 1
201848_s_at	2.23677	0.006919	0.447072	U15174	BNIP3	BCL2/adenovirus E1B 19kDa interacting protein 3
212143_s_at	2.23612	0.005546	0.447204	BF340228	IGFBP3	insulin-like growth factor binding protein 3
41387_r_at	2.23588	0.001181	0.447252		JMJD3	jumonji domain containing 3, histone lysine demethylase
213963_s_at	2.23479	0.01362	0.44747		SAP30	Sin3A-associated protein, 30kDa
205729_at	2.23305	0.0228	0.447818	OSMR	c12, MGC150626, MGC150627, MGC75127, OSMR BETA, OSMRB	oncostatin M receptor
210592_s_at	2.22709	0.009516	0.449017	SAT1	AA617398, Ab2-402, DC21, KFSD, MGC72945, SAT, Spermidine/spermine N1-acetyl transferase, SSAT, SSAT-1	spermidine/spermine N1-acetyltransferase 1
202637_s_at	2.22366	0.005547	0.449708	AI608725	ICAM1	intercellular adhesion molecule 1 (CD54), human rhinovirus receptor
215240_at	2.21656	0.04136	0.451149		ITGB3	integrin, beta 3 (platelet glycoprotein IIIa, antigen CD61)
208296_x_at	2.21241	0.0007289	0.451996	NM_014350	TNFAIP8	tumor necrosis factor, alpha-induced protein 8
209270_at	2.20667	0.0333	0.453172	LAMB3	BETA3-140, LAMININ BETA3, LAMININ5 BETA3, LAMNB1	laminin, beta 3
222303_at	2.18299	0.02673	0.458087		---	---
214866_at	2.18035	0.03674	0.458642	X74039	PLAUR	plasminogen activator, urokinase receptor
220468_at	2.17559	0.001363	0.459645	NM_025047	ARF7	ADP-ribosylation factor 7
222108_at	2.17436	0.01121	0.459905	AMIGO2	AC004010, AI415330, ALI1, AW208913, DEGA	adhesion molecule with Ig-like domain 2
204855_at	2.16261	0.02627	0.462405	SERPINB5	1110036M19RIK, AI462524, AI646751, MASPIN, ovalbumin, PI5, Spi7	serpin peptidase inhibitor, clade B (ovalbumin), member 5
218507_at	2.16097	0.006451	0.462754	NM_013332	HIG2	hypoxia-inducible protein 2
202150_s_at	2.15035	0.01253	0.465042	U64317	NEDD9	neural precursor cell expressed, developmentally down-regulated 9
215669_at	2.14484	0.03479	0.466234		HLA-DRB4	major histocompatibility complex, class II, DR beta 4
218647_s_at	2.14139	0.0001477	0.466985	BE464161	YRDC	yrdC domain containing (E.coli)
211458_s_at	2.13324	0.03216	0.46877	GABARAPL1 /// GABARAPL3		GABA(A) receptor-associated protein like 1 /// GABA(A) receptors associated protein like 3
201655_s_at	2.13068	0.04659	0.469334		HSPG2	heparan sulfate proteoglycan 2
217383_at	2.12969	0.03472	0.469552	PGK1	3-PHOSPHOGLYCERATE KINASE, MGC105265, MGC117307, MGC118097, MGC142128, MGC8947, MIG10, PGK, PGKA, X-Chromosome Linked Phosphoglycerate Kinase, X-LINKED PHOSPHOGLYCERATE KINASE	phosphoglycerate kinase 1
202431_s_at	2.12132	0.02735	0.471405	MYC	AU016757, C-MYC, C-MYC-P64, MGC105490, MGC138120, mMyc, Myc2, Niard, Nird, RNCMYC	v-myc myelocytomatosis viral oncogene homolog (avian)
204334_at	2.11916	0.03683	0.471885	KLF7	9830124P08Rik, Klf7_predicted, Ufa, UKLF	Kruppel-like factor 7 (ubiquitous)
202693_s_at	2.11751	0.002786	0.472253	STK17A	DRAK1	serine/threonine kinase 17a
202820_at	2.11377	0.004776	0.473089	AHR	Ah, AH RECEPTOR, Ahh, Ahre, DIOXIN RECEPTOR, DR, In	aryl hydrocarbon receptor
216841_s_at	2.11257	0.03942	0.473357	SOD2	IPO-B, MANGANESE DEPENDENT SOD, Manganese Superoxide Dismutase 2, MGC128371, MGC6144, MITOCHONDRIAL SOD, Mn superoxide dismutase, MNSOD	superoxide dismutase 2, mitochondrial
209294_x_at	2.11072	0.03431	0.473772		TNFRSF10B	tumor necrosis factor receptor superfamily, member 10b
217730_at	2.09786	0.01629	0.476675	TMBIM1	2310061B02Rik, AA960455, AU024746, C78899, KIAA4161, MGC94053, mKIAA4161, MST100, MSTP100, PP1201, RECS1, Tmbib1	transmembrane BAX inhibitor motif containing 1
202770_s_at	2.095	0.04238	0.477328	CCNG2		cyclin G2
212902_at	2.08477	0.01416	0.479669	SEC24A	9430090N21Rik, AI504915, Sec24a_predicted	SEC24 related gene family, member A (S. cerevisiae)
201404_x_at	2.0819	0.04911	0.48033	PSMB2	AU045357, AW108089, BETA 2 PROTEASOME SUBUNIT, C7-I, D4Wsu33e, HC7-I, MGC104215, MGC126885	proteasome (prosome, macropain) subunit, beta type, 2
218205_s_at	2.07256	0.01797	0.482496	MKNK2	2010016G11Rik, DKFZP434N0211, GPRK7, MNK2	MAP kinase interacting serine/threonine kinase 2
201473_at	2.06728	0.0003254	0.483727	NM_002229	JUNB	jun B proto-oncogene
220104_at	2.0611	0.03689	0.485179	ZC3HAV1	1200014N16Rik, 2810482G21Rik, 2900058M19Rik, 9130009D18Rik, D6BWG1452E, DKFZp686F2052, DKFZp686H1869, DKFZp686O19171, FLB6421, FLJ13288, MGC48898, ZAP, ZC3H2, ZC3HDC2	zinc finger CCCH-type, antiviral 1
209803_s_at	2.05926	0.03754	0.485612	PHLDA2	BRW1C, BWR1C, HLDA2, IPL, Phlda2_predicted, TSSC3	pleckstrin homology-like domain, family A, member 2
216692_at	2.05252	0.04837	0.487206		---	MRNA; cDNA DKFZp761N1323 (from clone DKFZp761N1323)
218451_at	2.05118	0.02429	0.487525	CDCP1	9030022E12Rik, AA409659, CD318, Cdcp1_predicted, E030027H19Rik, RGD1305578, SIMA135, TRASK	CUB domain containing protein 1
221566_s_at	2.04796	0.02299	0.48829	NOL3	ARC, B430311C09Rik, MYC, NOP, NOP30	nucleolar protein 3 (apoptosis repressor with CARD domain)
213036_x_at	2.0403	0.04137	0.490124		ATP2A3	ATPase, Ca++ transporting, ubiquitous
201249_at	2.03308	0.008282	0.491864	AI091047	SLC2A1	solute carrier family 2 (facilitated glucose transporter), member 1
200798_x_at	2.03162	0.03021	0.492218		MCL1	myeloid cell leukemia sequence 1 (BCL2-related)
213076_at	2.02611	0.00897	0.493557	ITPKC	9130023N17RIK, IP3KC	inositol 1,4,5-trisphosphate 3-kinase C
206392_s_at	2.0222	0.006763	0.494512	NM_002888	RARRES1	retinoic acid receptor responder (tazarotene induced) 1
206578_at	2.02128	0.02538	0.494736	NKX2-5	CSX, CSX1, NKX2.5, NKX2E, NKX4-1, tinman	NK2 transcription factor related, locus 5 (Drosophila)
214683_s_at	2.02115	0.0101	0.494768	CLK1	AL022790, CDC-LIKE KINASE 1, CLK, CLK/STY, STY	CDC-like kinase 1
211846_s_at	2.02051	0.0133	0.494925		PVRL1	poliovirus receptor-related 1 (herpesvirus entry mediator C)
221497_x_at	2.00238	0.02945	0.499406	EGLN1	AI503754, C1orf12, DKFZp761F179, ECYT3, HIF-PH2, HPH-2, ORF13, PHD-2, SM-20, ZMYND6	egl nine homolog 1 (C. elegans)
201849_at	2.00232	0.02578	0.49942		BNIP3	BCL2/adenovirus E1B 19kDa interacting protein 3
220147_s_at	1.99873	0.005028	0.500317	NM_021238	FAM60A	family with sequence similarity 60, member A
205676_at	1.99228	0.01721	0.501938	CYP27B1	1alpha-hydroxylase, 1ALPHA-OHASE, 25 Hydroxyvitamin D3 1Alpha Hydroxylase, 25-hydroxyvitamin D 1alpha-hydroxylase, CP2B, CPR6, CYP1, CYP1alpha, CYP27B, CYP40, MGC91184, P450c1, P450c1 alpha, PDDR, VDD1, VDDR, VDDRI, VDR	cytochrome P450, family 27, subfamily B, polypeptide 1
205479_s_at	1.9908	0.0006934	0.50231	NM_002658	PLAU	plasminogen activator, urokinase
214942_at	1.98714	0.01285	0.503235		RBM34	RNA binding motif protein 34
208400_at	1.98027	0.01431	0.504981		GLP1R	glucagon-like peptide 1 receptor
202599_s_at	1.97794	0.005652	0.505576	NRIP1	6030458L20Rik, 8430438I05RIK, 9630050P12, AA959574, AW456757, Nrip1_predicted, NUCLEAR FACTOR RECEPTOR INTERACTING PROTEIN 140, RIP140	nuclear receptor interacting protein 1
204166_at	1.97378	0.02857	0.506643		SBNO2	strawberry notch homolog 2 (Drosophila)
209295_at	1.96862	0.00519	0.507969	TNFRSF10B	CD262, Death receptor 5, DR5, KILLER, KILLER/DR5, Ly98, MK, TRAIL receptor-2, TRAIL-R2, TRICK2, TRICK2A, TRICK2B, TRICKB, ZTNFR9	tumor necrosis factor receptor superfamily, member 10b
203685_at	1.96099	0.03242	0.509947		BCL2	B-cell CLL/lymphoma 2
210538_s_at	1.95447	0.04203	0.511648	BIRC3	AIP1, Api1, API2, APOPTOSIS INHIBITOR2, AW107670, Birc2, C-IAP2, CIAP, cIAP-1, HAIP1, HIAP1, HIAP2, IAP1, IAP2, MALT2, MGC93416, MIAP1, MIAP2, MIHB, MIHC, RNF49	baculoviral IAP repeat-containing 3
221478_at	1.95132	0.0001874	0.512472	BNIP3L	BNIP3A, BNIP3H, C86132, D14Ertd719e, NIP3-like protein X, Nip3L, NIX	BCL2/adenovirus E1B 19kDa interacting protein 3-like
220769_s_at	1.9476	0.03803	0.513453		WDR78	WD repeat domain 78
204464_s_at	1.94591	0.03903	0.5139	NM001957	EDNRA	endothelin receptor type A
208116_s_at	1.94374	0.006414	0.514473	NM_005907	MAN1A1	mannosidase, alpha, class 1A, member 1
204702_s_at	1.93786	0.01424	0.516032	NFE2L3	NFE2-RELATED FACTOR1, Nfe2l3_predicted, NRF3, Nuclear factor, erythroid derived 2, like 3	nuclear factor (erythroid-derived 2)-like 3
214793_at	1.93282	0.03451	0.517379	X93921	DUSP7	dual specificity phosphatase 7
217783_s_at	1.93194	0.01012	0.517616		YPEL5	yippee-like 5 (Drosophila)
212508_at	1.92847	0.002535	0.518546	MOAP1	1700051B17Rik, 1700127I11Rik, 2510001G02Rik, 4930435G24Rik, 9130023M10RIK, AA987038, LOC690057, MAP-1, MGC109269, PNMA4	modulator of apoptosis 1
222051_s_at	1.92478	0.041	0.519539		E2F5	E2F transcription factor 5, p130-binding
204657_s_at	1.92302	0.01036	0.520014	NM_003028	SHB	Src homology 2 domain containing adaptor protein B
204073_s_at	1.92226	0.04632	0.520221		C11orf9	chromosome 11 open reading frame 9
218178_s_at	1.9218	0.004486	0.520345	NM_020412	CHMP1B	chromatin modifying protein 1B
46947_at	1.91803	0.03221	0.521368		GNL3L	guanine nucleotide binding protein-like 3 (nucleolar)-like
205443_at	1.91541	0.01308	0.522081	SNAPC1	2700033G17RIK, AU015787, PTF GAMMA, SMALL NRNA ACTIVATING COMPLEX, POLYPEPTIDE 1, 43 KDA, SNAP43, Snapc1_predicted	small nuclear RNA activating complex, polypeptide 1, 43kDa
208868_s_at	1.91509	0.008882	0.522168	BF125756	GABARAPL1	GABA(A) receptor-associated protein like 1
212724_at	1.91425	0.02525	0.522397	RND3	2610017M01Rik, AI661404, ARHE, memB, Rho family GTPase 3, Rho8, RHOE	Rho family GTPase 3
203574_at	1.91364	0.005282	0.522564	NFIL3	AV225605, E4BP4, IL3BP1, NF-IL3A, NUCLEAR FACTOR, INTERLEUKIN 3 REGULATED	nuclear factor, interleukin 3 regulated
203725_at	1.91087	0.008266	0.523322	GADD45A	AA545191, DDIT1, Gadd, GADD45	growth arrest and DNA-damage-inducible, alpha
207543_s_at	1.90969	0.00309	0.523646	P4HA1	4-PH alpha-1, AL022634, P4h, P4HA, PHalphaI, Prolyl 4 Hydroxylase Alpha 1 Subunit, Prolyl 4-Hydroxylase alpha, PROPYL 4-HYDROXYLASE ALPHA SUBUNIT	procollagen-proline, 2-oxoglutarate 4-dioxygenase (proline 4-hydroxylase), alpha polypeptide I
211668_s_at	1.90813	0.002551	0.524072	K03226	PLAU	plasminogen activator, urokinase
204206_at	1.90528	0.01665	0.524858	MNT	MAD6, Mnt_predicted, MXD6, ROX	MAX binding protein
220987_s_at	1.90475	0.006727	0.525003	NUAK2	1200013B22Rik, DKFZP434J037, DKFZp686F01113, FLJ90349, MGC93817, mKIAA0537, SNARK	NUAK family, SNF1-like kinase, 2
215813_s_at	1.89924	0.003791	0.526527	PTGS1	COX1, COX3, PCOX1, PGG/HS, PGH SYNTHASE, PGHS-1, Pgs constitutive form, PHS1, PTGHS	prostaglandin-endoperoxide synthase 1 (prostaglandin G/H synthase and cyclooxygenase)
221773_at	1.89535	0.003264	0.527608	ELK3	D430049E23Rik, Elk3_predicted, EPR, ERP, Etrp, FLJ22425, NET, SAP2, SRF accessory protein 2	ELK3, ETS-domain protein (SRF accessory protein 2)
217739_s_at	1.87305	0.0113	0.533889		PBEF1	pre-B-cell colony enhancing factor 1
207315_at	1.86995	0.02842	0.534774		CD226	CD226 molecule
208613_s_at	1.86797	0.0131	0.53534	FLNB	ABP-278, AL024016, AOI, Beta-filamin, DKFZp686A1668, DKFZp686O033, FH1, Filamin 3, Filamin B, Filamin homolog 1, FLN1L, FLN3, Flnb_predicted, LRS1, SCT, TABP, TAP, Thyroid autoantigen	filamin B, beta (actin binding protein 278)
202998_s_at	1.86546	0.008481	0.536061	LOXL2	1110004B06Rik, 4930526G11Rik, 9430067E15Rik, LOR2, Lox2, Loxl2_predicted, MGC102220, WS9-14	lysyl oxidase-like 2
210145_at	1.86326	0.04844	0.536695	PLA2G4A	CPLA2, CPLA2-ALPHA, Ipla2beta, MGC126350, p85CPLA2, Pla2c, PLA2G4	phospholipase A2, group IVA (cytosolic, calcium-dependent)
209687_at	1.86232	0.007503	0.536964	U19495	CXCL12	chemokine (C-X-C motif) ligand 12 (stromal cell-derived factor 1)
206109_at	1.84999	0.02906	0.540543	FUT1	Futa, HH, HSC, MGC129302, MGC129303	fucosyltransferase 1 (galactoside 2-alpha-L-fucosyltransferase, H blood group)
203984_s_at	1.84955	0.03021	0.540672	CASP9	AI115399, APAF-3, AW493809, Casp-9-CTD, Casp9 v1, CASPASE-9, CASPASE-9c, ICE-LAP6, MCH6	caspase 9, apoptosis-related cysteine peptidase
208309_s_at	1.84831	0.01065	0.541035		MALT1	mucosa associated lymphoid tissue lymphoma translocation gene 1
219866_at	1.84691	0.02286	0.541445		CLIC5	chloride intracellular channel 5
210818_s_at	1.84628	0.00212	0.541629		BACH1	BTB and CNC homology 1, basic leucine zipper transcription factor 1
207401_at	1.84056	0.04281	0.543314		PROX1	prospero homeobox 1
210405_x_at	1.83888	0.04136	0.543808	AF153687	TNFRSF10B	tumor necrosis factor receptor superfamily, member 10b
217003_s_at	1.83801	0.03818	0.544068		ADAM5P	ADAM metallopeptidase domain 5 pseudogene
221632_s_at	1.83696	0.04985	0.544378		WDR4	WD repeat domain 4
214447_at	1.83187	0.02453	0.545889	ETS1	AI196000, AI448617, C-ETS1, D230050P06, Etsoncb, EWSR2, FLJ10768, MGC124638, MGC130355, MGC18571, p42 ETS1, p51 ETS1, Tpl1	v-ets erythroblastosis virus E26 oncogene homolog 1 (avian)
218149_s_at	1.83127	0.03742	0.546068	ZNF395	DKFZP434K1210, HDBP2, PBF, PRF-1, Si-1-8-14, Zfp395_predicted	zinc finger protein 395
202949_s_at	1.82817	0.04643	0.546996	FHL2	AAG11, C76204, DRAL, SLIM3	four and a half LIM domains 2
200731_s_at	1.82773	0.009775	0.547127	PTP4A1	AA415290, AU019864, C130021B01, DKFZp779M0721, EG667723, HH72, LOC100043135, MGC102117, MGC25304, MGC93357, PRL-1, PRL-CAAX1, PTP(CAAX1), PTP4A2, PTPCAAX1	protein tyrosine phosphatase type IVA, member 1
210837_s_at	1.82413	0.02883	0.548206		PDE4D	phosphodiesterase 4D, cAMP-specific (phosphodiesterase E3 dunce homolog, Drosophila)
204678_s_at	1.82209	0.01938	0.548819	KCNK1	AI788889, DPK, HOHO, HOHO1, K2p1.1, KCNO1, Knk1, Twik, TWIK-1	potassium channel, subfamily K, member 1
215465_at	1.82118	0.02195	0.549094	ABCA12	4832428G11, 4832428G11Rik, 4833417A11RIK, Abca12_predicted, DKFZp434G232, FLJ41584, ICR2B, ICR5, LI2	ATP-binding cassette, sub-family A (ABC1), member 12
212803_at	1.8176	0.006155	0.550176	NAB2	AI451907, EGR1 binding protein 2, MADER, MGC75085	NGFI-A binding protein 2 (EGR1 binding protein 2)
204780_s_at	1.81757	0.01691	0.550185	FAS	AI196731, ALPS1A, APO-1, APT1, CD95, CD95L, FAS RECEPTOR, FAS/APO1, FAS1, FASR, FASTM, Lpr, Tnf receptor member 6, TNFR6, TNFRSF6	Fas (TNF receptor superfamily, member 6)
203780_at	1.81256	0.00474	0.551706		MPZL2	myelin protein zero-like 2
204934_s_at	1.80918	0.03876	0.552737		HPN	hepsin (transmembrane protease, serine 1)
209892_at	1.79751	0.02792	0.556324		FUT4	fucosyltransferase 4 (alpha (1,3) fucosyltransferase, myeloid-specific)
200797_s_at	1.79663	0.01724	0.556598		MCL1	myeloid cell leukemia sequence 1 (BCL2-related)
213848_at	1.79657	0.005133	0.556615		---	MRNA; cDNA DKFZp586F2224 (from clone DKFZp586F2224)
203749_s_at	1.79622	0.04639	0.556725		RARA	retinoic acid receptor, alpha
208300_at	1.79248	0.01084	0.557887		PTPRH	protein tyrosine phosphatase, receptor type, H
218625_at	1.79162	0.03787	0.558154		NRN1	neuritin 1
219454_at	1.78956	0.04532	0.558798		EGFL6	EGF-like-domain, multiple 6
218631_at	1.78836	0.002734	0.559172		AVPI1	arginine vasopressin-induced 1
214332_s_at	1.78619	0.01436	0.559852		TSFM	Ts translation elongation factor, mitochondrial
203226_s_at	1.78351	0.03406	0.560691		TSPAN31	tetraspanin 31
210547_x_at	1.78237	0.02661	0.561051		ICA1	islet cell autoantigen 1, 69kDa
201920_at	1.77829	0.01449	0.562339		SLC20A1	solute carrier family 20 (phosphate transporter), member 1
212463_at	1.77125	0.02159	0.564573		CD59	CD59 molecule, complement regulatory protein
209949_at	1.769	0.02021	0.565291		NCF2	neutrophil cytosolic factor 2 (65kDa, chronic granulomatous disease, autosomal 2)
220550_at	1.76887	0.0114	0.565333		FBXO4	F-box protein 4
207655_s_at	1.7684	5.922e-05	0.565482		BLNK	B-cell linker
220225_at	1.76281	0.03475	0.567275		IRX4	iroquois homeobox 4
213999_at	1.76239	0.007553	0.567412		YIPF4	Yip1 domain family, member 4
205281_s_at	1.76146	0.01848	0.567712		PIGA	phosphatidylinositol glycan anchor biosynthesis, class A (paroxysmal nocturnal hemoglobinuria)
217486_s_at	1.7606	0.008959	0.567988		ZDHHC17	zinc finger, DHHC-type containing 17
201236_s_at	1.74547	0.02402	0.572912		BTG2	BTG family, member 2
205128_x_at	1.74251	0.0134	0.573886		PTGS1	prostaglandin-endoperoxide synthase 1 (prostaglandin G/H synthase and cyclooxygenase)
205798_at	1.73612	0.002442	0.575996		IL7R	interleukin 7 receptor
209102_s_at	1.73394	0.03568	0.57672		HBP1	HMG-box transcription factor 1
203313_s_at	1.73301	0.005308	0.57703		TGIF1	TGFB-induced factor homeobox 1
219397_at	1.73083	0.01221	0.577756		COQ10B	coenzyme Q10 homolog B (S. cerevisiae)
218644_at	1.73057	0.02924	0.577843		PLEK2	pleckstrin 2
216322_at	1.72967	0.04003	0.578145		CD58	CD58 molecule
202400_s_at	1.72967	0.03967	0.578146		SRF	serum response factor (c-fos serum response element-binding transcription factor)
219622_at	1.72296	0.03657	0.580396		RAB20	RAB20, member RAS oncogene family
202022_at	1.7215	0.04637	0.580889		ALDOC	aldolase C, fructose-bisphosphate
204782_at	1.72107	0.0352	0.581033		---	---
214889_at	1.71478	0.001378	0.583165		FAM149A	family with sequence similarity 149, member A
209946_at	1.71459	0.04849	0.58323		VEGFC	vascular endothelial growth factor C
221985_at	1.71377	0.0259	0.58351		KLHL24	kelch-like 24 (Drosophila)
204475_at	1.71251	0.01271	0.583938		MMP1	matrix metallopeptidase 1 (interstitial collagenase)
213603_s_at	1.71108	0.00461	0.584426		RAC2	ras-related C3 botulinum toxin substrate 2 (rho family, small GTP binding protein Rac2)
200732_s_at	1.70982	0.01057	0.584858		PTP4A1	protein tyrosine phosphatase type IVA, member 1
205398_s_at	1.70224	0.01224	0.587463		SMAD3	SMAD family member 3
209536_s_at	1.70013	0.02798	0.588191		EHD4	EH-domain containing 4
213750_at	1.6987	0.04028	0.588687		RSL1D1	ribosomal L1 domain containing 1
218792_s_at	1.69743	0.03809	0.589126		BSPRY	B-box and SPRY domain containing
59625_at	1.69541	0.0317	0.589829		NOL3	nucleolar protein 3 (apoptosis repressor with CARD domain)
210867_at	1.6953	0.04871	0.589866		CNOT4	CCR4-NOT transcription complex, subunit 4
212434_at	1.69287	0.03414	0.590714		GRPEL1	GrpE-like 1, mitochondrial (E. coli)
203499_at	1.68693	0.02351	0.592793		EPHA2	EPH receptor A2
205774_at	1.68523	0.03448	0.593392		F12	coagulation factor XII (Hageman factor)
204363_at	1.68503	0.01489	0.593461		F3	coagulation factor III (thromboplastin, tissue factor)
202719_s_at	1.68492	0.0225	0.593499		TES	testis derived transcript (3 LIM domains)
217998_at	1.68377	0.006503	0.593905		LOC652993 /// PHLDA1	pleckstrin homology-like domain, family A, member 1 /// hypothetical LOC652993
221567_at	1.68014	0.00394	0.595187		NOL3	nucleolar protein 3 (apoptosis repressor with CARD domain)
201368_at	1.67875	0.01809	0.595682		ZFP36L2	zinc finger protein 36, C3H type-like 2
209373_at	1.67647	0.03501	0.59649		MALL	mal, T-cell differentiation protein-like
222221_x_at	1.67486	0.04513	0.597064		EHD1	EH-domain containing 1
220009_at	1.67457	0.04628	0.597167		LONRF3	LON peptidase N-terminal domain and ring finger 3
216804_s_at	1.66516	0.03409	0.600545		PDLIM5	PDZ and LIM domain 5
221479_s_at	1.65905	0.01967	0.602756		BNIP3L	BCL2/adenovirus E1B 19kDa interacting protein 3-like
203796_s_at	1.65726	0.04204	0.603406		BCL7A	B-cell CLL/lymphoma 7A
205618_at	1.65106	0.04439	0.60567		PRRG1	proline rich Gla (G-carboxyglutamic acid) 1
211919_s_at	1.65092	0.04829	0.605722		CXCR4	chemokine (C-X-C motif) receptor 4
206289_at	1.65048	0.03306	0.605885		HOXA4	homeobox A4
206237_s_at	1.64754	0.03675	0.606966		NRG1	neuregulin 1
210002_at	1.64659	0.0274	0.607317		GATA6	GATA binding protein 6
217738_at	1.6463	0.01536	0.607422		PBEF1	pre-B-cell colony enhancing factor 1
210764_s_at	1.64414	0.01191	0.608223		CYR61	cysteine-rich, angiogenic inducer, 61
204679_at	1.64394	0.00801	0.608296		KCNK1	potassium channel, subfamily K, member 1
219492_at	1.64124	0.02906	0.609296		CHIC2	cysteine-rich hydrophobic domain 2
218724_s_at	1.63632	0.03335	0.611127		TGIF2	TGFB-induced factor homeobox 2
201695_s_at	1.63511	0.04389	0.61158		NP	nucleoside phosphorylase
210141_s_at	1.63451	0.04184	0.611804		INHA	inhibin, alpha
216260_at	1.6322	0.04693	0.612671		DICER1	Dicer1, Dcr-1 homolog (Drosophila)
215459_at	1.63106	0.0007132	0.6131		CTNS	cystinosis, nephropathic
204881_s_at	1.63026	0.001242	0.613401		UGCG	UDP-glucose ceramide glucosyltransferase
202842_s_at	1.62938	0.03366	0.613732		DNAJB9	DnaJ (Hsp40) homolog, subfamily B, member 9
210775_x_at	1.62709	0.01242	0.614595		CASP9	caspase 9, apoptosis-related cysteine peptidase
209098_s_at	1.6268	0.04174	0.614703		JAG1	jagged 1 (Alagille syndrome)
205157_s_at	1.62509	0.03221	0.615349		KRT17	keratin 17
218958_at	1.62331	0.04293	0.616027		C19orf60	chromosome 19 open reading frame 60
201642_at	1.62283	0.001393	0.616208		IFNGR2	interferon gamma receptor 2 (interferon gamma transducer 1)
209212_s_at	1.62244	0.02774	0.616357		KLF5	Kruppel-like factor 5 (intestinal)
206613_s_at	1.62145	0.04169	0.616731		TAF1A	TATA box binding protein (TBP)-associated factor, RNA polymerase I, A, 48kDa
206675_s_at	1.62145	0.0009515	0.616732		SKIL	SKI-like oncogene
215223_s_at	1.62123	0.00835	0.616814		SOD2	superoxide dismutase 2, mitochondrial
216090_x_at	1.6128	0.00132	0.620041		---	---
204602_at	1.61248	0.03141	0.620163		DKK1	dickkopf homolog 1 (Xenopus laevis)
202619_s_at	1.61211	0.001824	0.620304		PLOD2	procollagen-lysine, 2-oxoglutarate 5-dioxygenase 2
209732_at	1.60562	0.02371	0.622812		CLEC2B	C-type lectin domain family 2, member B
215933_s_at	1.60423	0.00141	0.623351		HHEX	hematopoietically expressed homeobox
212268_at	1.60192	0.02333	0.624252		SERPINB1	serpin peptidase inhibitor, clade B (ovalbumin), member 1
200730_s_at	1.60104	0.003571	0.624595		PTP4A1	protein tyrosine phosphatase type IVA, member 1
219326_s_at	1.60078	0.03419	0.624695		B3GNT2	UDP-GlcNAc:betaGal beta-1,3-N-acetylglucosaminyltransferase 2
202684_s_at	1.59927	0.02123	0.625284		RNMT	RNA (guanine-7-) methyltransferase
205263_at	1.59797	0.0378	0.625795		BCL10	B-cell CLL/lymphoma 10
200697_at	1.59601	0.003475	0.626561		HK1	hexokinase 1
215719_x_at	1.59477	0.03392	0.627051		FAS	Fas (TNF receptor superfamily, member 6)
215039_at	1.59323	0.02903	0.627655		LOC339524	Hypothetical protein LOC339524
220299_at	1.59141	0.01951	0.628375		SPATA6	spermatogenesis associated 6
218319_at	1.59038	0.02758	0.62878		PELI1	pellino homolog 1 (Drosophila)
57703_at	1.59036	0.002356	0.628787		SENP5	SUMO1/sentrin specific peptidase 5
218924_s_at	1.58883	0.04353	0.629392		CTBS	chitobiase, di-N-acetyl-
212492_s_at	1.58726	0.01233	0.630018		JMJD2B	jumonji domain containing 2B
200737_at	1.5842	0.02548	0.631234		PGK1	phosphoglycerate kinase 1
212552_at	1.58272	0.01801	0.631822		HPCAL1	hippocalcin-like 1
216202_s_at	1.58197	0.0186	0.632123		SPTLC2	serine palmitoyltransferase, long chain base subunit 2
204781_s_at	1.58085	0.001855	0.63257		FAS	Fas (TNF receptor superfamily, member 6)
205136_s_at	1.58054	0.04647	0.632694		NUFIP1	nuclear fragile X mental retardation protein interacting protein 1
202656_s_at	1.57953	0.03072	0.6331		SERTAD2	SERTA domain containing 2
202793_at	1.57824	0.01023	0.633618		MBOAT5	membrane bound O-acyltransferase domain containing 5
217930_s_at	1.57722	0.02493	0.634029		TOLLIP	toll interacting protein
202140_s_at	1.57116	0.02242	0.636471		CLK3	CDC-like kinase 3
209278_s_at	1.56714	0.04058	0.638104		TFPI2	tissue factor pathway inhibitor 2
200787_s_at	1.56497	0.04602	0.63899		PEA15	phosphoprotein enriched in astrocytes 15
216252_x_at	1.56129	0.01531	0.640497		FAS	Fas (TNF receptor superfamily, member 6)
219792_at	1.55981	0.02595	0.641102		AGMAT	agmatine ureohydrolase (agmatinase)
201830_s_at	1.55975	0.01627	0.641129		NET1	neuroepithelial cell transforming gene 1
201289_at	1.55473	0.01177	0.643197		CYR61	cysteine-rich, angiogenic inducer, 61
214647_s_at	1.55343	0.01462	0.643735		HFE	hemochromatosis
46270_at	1.55328	0.01642	0.643797		UBAP1	ubiquitin associated protein 1
203368_at	1.55323	0.04187	0.643821		CRELD1	cysteine-rich with EGF-like domains 1
209209_s_at	1.55314	0.04412	0.643859		FERMT2	fermitin family homolog 2 (Drosophila)
220988_s_at	1.55269	0.02152	0.644046		C1QTNF3	C1q and tumor necrosis factor related protein 3
202472_at	1.55055	0.01511	0.64493		MPI	mannose phosphate isomerase
219094_at	1.54946	0.001463	0.645388		ARMC8	armadillo repeat containing 8
203320_at	1.54915	0.005182	0.645516		SH2B3	SH2B adaptor protein 3
202600_s_at	1.54864	0.001678	0.645726		NRIP1	nuclear receptor interacting protein 1
219531_at	1.54573	0.02941	0.646942		CEP72	centrosomal protein 72kDa
212473_s_at	1.54569	0.01483	0.646959		MICAL2	microtubule associated monoxygenase, calponin and LIM domain containing 2
204888_s_at	1.54442	0.02589	0.647493		NEURL	neuralized homolog (Drosophila)
212236_x_at	1.54415	0.02263	0.647607		KRT17	keratin 17
213348_at	1.53943	0.03014	0.649589		CDKN1C	cyclin-dependent kinase inhibitor 1C (p57, Kip2)
215756_at	1.53751	0.005352	0.650403		LOC730227	hypothetical protein LOC730227
221593_s_at	1.53744	0.03483	0.650431		RPL31	ribosomal protein L31
203729_at	1.53734	0.04521	0.650475		EMP3	epithelial membrane protein 3
209681_at	1.53597	0.01236	0.651054		SLC19A2	solute carrier family 19 (thiamine transporter), member 2
202978_s_at	1.53516	0.04875	0.651399		CREBZF	CREB/ATF bZIP transcription factor
205109_s_at	1.53486	0.006138	0.651523		ARHGEF4	Rho guanine nucleotide exchange factor (GEF) 4
200672_x_at	1.533	0.01431	0.652316		SPTBN1	spectrin, beta, non-erythrocytic 1
206166_s_at	1.5283	0.009127	0.654322		CLCA2	chloride channel, calcium activated, family member 2
220669_at	1.52473	0.02682	0.655853		OTUD4	OTU domain containing 4
210281_s_at	1.52371	0.01478	0.656291		ZMYM2	zinc finger, MYM-type 2
209118_s_at	1.5236	0.04545	0.656339		TUBA1A	tubulin, alpha 1a
89948_at	1.52356	0.008998	0.656357		C20orf67	chromosome 20 open reading frame 67
216680_s_at	1.51259	0.04048	0.661116		EPHB4	EPH receptor B4
212373_at	1.51247	0.01059	0.661171		FEM1B	fem-1 homolog b (C. elegans)
221539_at	1.50598	0.01268	0.66402		EIF4EBP1	eukaryotic translation initiation factor 4E binding protein 1
55583_at	1.50587	0.01903	0.664068		DOCK6	dedicator of cytokinesis 6
221824_s_at	0.666215	0.03585	1.50102		2008-03-08	membrane-associated ring finger (C3HC4) 8
222214_at	0.665978	0.003822	1.50155		---	CDNA: FLJ21335 fis, clone COL02546
218646_at	0.665417	0.04487	1.50282		C4orf27	chromosome 4 open reading frame 27
201158_at	0.664137	0.00257	1.50571		NMT1	N-myristoyltransferase 1
212907_at	0.66311	0.01017	1.50805		SLC30A1	Solute carrier family 30 (zinc transporter), member 1
209630_s_at	0.662983	0.0004138	1.50833		FBXW2	F-box and WD repeat domain containing 2
212898_at	0.662239	0.04389	1.51003		KIAA0406	KIAA0406
203920_at	0.661947	0.04785	1.51069		NR1H3	nuclear receptor subfamily 1, group H, member 3
217586_x_at	0.661552	0.03749	1.5116		---	---
204156_at	0.66042	0.01275	1.51419		KIAA0999	KIAA0999 protein
220992_s_at	0.660399	0.03545	1.51424		C1orf25	chromosome 1 open reading frame 25
218585_s_at	0.659349	0.01751	1.51665		DTL	denticleless homolog (Drosophila)
215483_at	0.659214	0.03197	1.51696		AKAP9	A kinase (PRKA) anchor protein (yotiao) 9
205094_at	0.659168	0.001099	1.51706		PEX12	peroxisomal biogenesis factor 12
221047_s_at	0.65915	0.03747	1.5171		MARK1	MAP/microtubule affinity-regulating kinase 1
218367_x_at	0.658384	0.007928	1.51887		USP21	ubiquitin specific peptidase 21
203755_at	0.658318	0.02851	1.51902		BUB1B	BUB1 budding uninhibited by benzimidazoles 1 homolog beta (yeast)
206205_at	0.658173	0.0289	1.51936		MPHOSPH9	M-phase phosphoprotein 9
218129_s_at	0.658057	0.01823	1.51962		NFYB	nuclear transcription factor Y, beta
202561_at	0.656008	0.002594	1.52437		TNKS	tankyrase, TRF1-interacting ankyrin-related ADP-ribose polymerase
204244_s_at	0.655788	0.04862	1.52488		DBF4	DBF4 homolog (S. cerevisiae)
213304_at	0.65522	0.03294	1.5262		KIAA0423	KIAA0423
211038_s_at	0.654212	0.03032	1.52856		CROCCL1	ciliary rootlet coiled-coil, rootletin-like 1
206364_at	0.653493	0.021	1.53024		KIF14	kinesin family member 14
209412_at	0.6525	0.0008469	1.53257		TMEM1	transmembrane protein 1
209891_at	0.650943	0.02852	1.53623		SPC25	SPC25, NDC80 kinetochore complex component, homolog (S. cerevisiae)
219467_at	0.650727	0.005022	1.53674		GIN1	gypsy retrotransposon integrase 1
37943_at	0.650469	0.01078	1.53735		ZFYVE26	zinc finger, FYVE domain containing 26
206188_at	0.650132	0.017	1.53815		---	---
207318_s_at	0.649951	0.03377	1.53858		CDC2L5	cell division cycle 2-like 5 (cholinesterase-related cell division controller)
216713_at	0.649638	0.04006	1.53932		KRIT1	KRIT1, ankyrin repeat containing
204012_s_at	0.649618	0.0332	1.53937		LCMT2	leucine carboxyl methyltransferase 2
218355_at	0.649224	0.04989	1.5403		KIF4A /// KIF4B	kinesin family member 4A /// kinesin family member 4B
218138_at	0.648634	0.01852	1.5417		MKKS	McKusick-Kaufman syndrome
42361_g_at	0.648475	0.04872	1.54208		CCHCR1	coiled-coil alpha-helical rod protein 1
218536_at	0.647493	0.03247	1.54442		MRS2L	MRS2-like, magnesium homeostasis factor (S. cerevisiae)
217022_s_at	0.64647	0.03672	1.54686		IGH@ /// IGHA1 /// IGHA2 /// LOC100126583	immunoglobulin heavy locus /// immunoglobulin heavy constant alpha 1 /// immunoglobulin heavy constant alpha 2 (A2m marker) /// hypothetical LOC100126583
203597_s_at	0.645506	0.0007441	1.54917		WBP4	WW domain binding protein 4 (formin binding protein 21)
39966_at	0.645165	0.01324	1.54999		CSPG5	chondroitin sulfate proteoglycan 5 (neuroglycan C)
204086_at	0.644549	0.01427	1.55147		PRAME	preferentially expressed antigen in melanoma
204076_at	0.644188	0.02342	1.55234		ENTPD4	ectonucleoside triphosphate diphosphohydrolase 4
203559_s_at	0.643361	0.00581	1.55434		ABP1	amiloride binding protein 1 (amine oxidase (copper-containing))
203895_at	0.642246	0.04547	1.55703		PLCB4	phospholipase C, beta 4
203804_s_at	0.640553	0.009481	1.56115		CROP	cisplatin resistance-associated overexpressed protein
206167_s_at	0.639757	0.01679	1.56309		ARHGAP6	Rho GTPase activating protein 6
203428_s_at	0.639414	0.04379	1.56393		ASF1A	ASF1 anti-silencing function 1 homolog A (S. cerevisiae)
204488_at	0.638211	0.004793	1.56688		DOLK	dolichol kinase
209760_at	0.637719	0.00758	1.56809		KIAA0922	KIAA0922
218344_s_at	0.637493	0.04122	1.56865		RCOR3	REST corepressor 3
201703_s_at	0.63733	0.005729	1.56905		PPP1R10	protein phosphatase 1, regulatory (inhibitor) subunit 10
209494_s_at	0.636876	0.02279	1.57016		PATZ1	POZ (BTB) and AT hook containing zinc finger 1
220242_x_at	0.635905	0.04003	1.57256		ZNF701	zinc finger protein 701
213929_at	0.635039	0.02743	1.57471		---	CDNA clone IMAGE:4733238
212199_at	0.63497	0.02212	1.57488		MRFAP1L1	Morf4 family associated protein 1-like 1
213485_s_at	0.634467	0.005085	1.57613		ABCC10	ATP-binding cassette, sub-family C (CFTR/MRP), member 10
209538_at	0.633548	0.01657	1.57841		ZNF32	zinc finger protein 32
208153_s_at	0.632156	0.03164	1.58189		FAT2	FAT tumor suppressor homolog 2 (Drosophila)
35254_at	0.631693	0.02011	1.58305		TRAFD1	TRAF-type zinc finger domain containing 1
219009_at	0.631031	0.0355	1.58471		C14orf93	chromosome 14 open reading frame 93
205658_s_at	0.629131	0.01488	1.58949		SNAPC4	small nuclear RNA activating complex, polypeptide 4, 190kDa
213325_at	0.628725	0.03399	1.59052		PVRL3	poliovirus receptor-related 3
201485_s_at	0.626721	0.02831	1.59561		RCN2	reticulocalbin 2, EF-hand calcium binding domain
205340_at	0.626095	0.03085	1.5972		ZBTB24	zinc finger and BTB domain containing 24
218421_at	0.625601	0.01405	1.59846		CERK	ceramide kinase
205436_s_at	0.624942	0.03141	1.60015		H2AFX	H2A histone family, member X
209567_at	0.62486	0.03479	1.60036		RRS1	RRS1 ribosome biogenesis regulator homolog (S. cerevisiae)
37117_at	0.623897	0.01925	1.60283		ARHGAP8 /// LOC553158	Rho GTPase activating protein 8 /// PRR5-ARHGAP8 fusion
203482_at	0.623826	0.04078	1.60301		C10orf6	chromosome 10 open reading frame 6
50374_at	0.623728	0.02244	1.60326		C17orf90	chromosome 17 open reading frame 90
200813_s_at	0.623573	0.001799	1.60366		PAFAH1B1	platelet-activating factor acetylhydrolase, isoform Ib, alpha subunit 45kDa
219035_s_at	0.623434	0.03903	1.60402		RNF34	ring finger protein 34
217665_at	0.623103	0.01168	1.60487		---	CDNA FLJ25947 fis, clone JTH14708
211280_s_at	0.622113	0.01734	1.60742		NRF1	nuclear respiratory factor 1
215269_at	0.620959	0.02052	1.61041		TMEM1	transmembrane protein 1
217792_at	0.620797	0.02237	1.61083		SNX5	sorting nexin 5
219512_at	0.618914	0.04889	1.61573		DSN1	DSN1, MIND kinetochore complex component, homolog (S. cerevisiae)
219596_at	0.618063	0.02411	1.61796		THAP10	THAP domain containing 10
200664_s_at	0.617897	0.01916	1.61839		DNAJB1	DnaJ (Hsp40) homolog, subfamily B, member 1
207730_x_at	0.61776	0.01388	1.61875		---	---
202951_at	0.616618	0.02044	1.62175		STK38	serine/threonine kinase 38
204871_at	0.616282	0.02096	1.62263		MTERF	mitochondrial transcription termination factor
203654_s_at	0.615648	0.02444	1.62431		COIL	coilin
201991_s_at	0.614424	0.03522	1.62754		KIF5B	kinesin family member 5B
204962_s_at	0.613953	0.002079	1.62879		CENPA	centromere protein A
219627_at	0.613944	0.003242	1.62881		ZNF767	zinc finger family member 767
205434_s_at	0.611866	0.02893	1.63434		AAK1	AP2 associated kinase 1
208776_at	0.610499	0.03091	1.638		PSMD11	proteasome (prosome, macropain) 26S subunit, non-ATPase, 11
209227_at	0.609443	0.02269	1.64084		TUSC3	tumor suppressor candidate 3
201159_s_at	0.609391	0.009735	1.64098		NMT1	N-myristoyltransferase 1
201788_at	0.608321	0.04142	1.64387		DDX42	DEAD (Asp-Glu-Ala-Asp) box polypeptide 42
213153_at	0.608154	0.0379	1.64432		SETD1B	SET domain containing 1B
208809_s_at	0.606982	0.04431	1.6475		C6orf62	chromosome 6 open reading frame 62
220295_x_at	0.605974	0.003593	1.65024		DEPDC1 /// LOC730888	DEP domain containing 1 /// DEP domain containing 1 pseudogene
209013_x_at	0.605538	0.008752	1.65142		TRIO	triple functional domain (PTPRF interacting)
213237_at	0.605178	0.008256	1.65241		LOC400506	similar to TSG118.1
202687_s_at	0.604962	0.03323	1.653		TNFSF10	tumor necrosis factor (ligand) superfamily, member 10
203637_s_at	0.60446	0.03496	1.65437		MID1	midline 1 (Opitz/BBB syndrome)
219494_at	0.604021	0.01668	1.65557		RAD54B	RAD54 homolog B (S. cerevisiae)
217152_at	0.60367	0.0111	1.65653		---	CDNA FLJ14074 fis, clone HEMBB1001869
209711_at	0.603186	0.003839	1.65786		SLC35D1	solute carrier family 35 (UDP-glucuronic acid/UDP-N-acetylgalactosamine dual transporter), member D1
200685_at	0.602629	0.02376	1.65939		SFRS11	splicing factor, arginine/serine-rich 11
212525_s_at	0.602421	0.01766	1.65997		H2AFX	H2A histone family, member X
204649_at	0.598739	0.02594	1.67018		TROAP	trophinin associated protein (tastin)
204492_at	0.597158	0.003054	1.6746		ARHGAP11A	Rho GTPase activating protein 11A
220085_at	0.596987	0.003735	1.67508		HELLS	helicase, lymphoid-specific
218252_at	0.595199	0.02795	1.68011		CKAP2	cytoskeleton associated protein 2
200811_at	0.595102	0.0006322	1.68038		CIRBP	cold inducible RNA binding protein
206858_s_at	0.59432	0.01629	1.6826		HOXC6	homeobox C6
214124_x_at	0.594117	0.04082	1.68317		---	Transcribed locus
215139_at	0.593941	0.0193	1.68367		ARHGEF10	Rho guanine nucleotide exchange factor (GEF) 10
218308_at	0.593914	0.02804	1.68375		TACC3	transforming, acidic coiled-coil containing protein 3
38158_at	0.593244	0.03272	1.68565		ESPL1	extra spindle pole bodies homolog 1 (S. cerevisiae)
217403_s_at	0.592331	0.002641	1.68824		ZNF227	zinc finger protein 227
204817_at	0.591924	0.03708	1.68941		ESPL1	extra spindle pole bodies homolog 1 (S. cerevisiae)
201450_s_at	0.591367	0.02341	1.691		TIA1	TIA1 cytotoxic granule-associated RNA binding protein
222039_at	0.590656	0.001467	1.69303		LOC146909	hypothetical protein LOC146909
204730_at	0.590369	0.04177	1.69386		RIMS3	regulating synaptic membrane exocytosis 3
218294_s_at	0.590195	0.03056	1.69435		NUP50	nucleoporin 50kDa
213546_at	0.58955	0.01091	1.69621		DKFZp586I1420	hypothetical protein DKFZp586I1420
208708_x_at	0.589324	0.01646	1.69686		EIF5	eukaryotic translation initiation factor 5
205339_at	0.589167	0.02172	1.69731		STIL	SCL/TAL1 interrupting locus
204055_s_at	0.588993	0.01965	1.69781		CTAGE5	CTAGE family, member 5
214440_at	0.588413	0.02584	1.69949		NAT1	N-acetyltransferase 1 (arylamine N-acetyltransferase)
210638_s_at	0.587992	0.02752	1.7007		FBXO9	F-box protein 9
211040_x_at	0.586692	0.02108	1.70447		GTSE1	G-2 and S-phase expressed 1
204315_s_at	0.586282	0.007909	1.70566		GTSE1	G-2 and S-phase expressed 1
54051_at	0.586264	0.02568	1.70572		PKNOX1	PBX/knotted 1 homeobox 1
210686_x_at	0.585598	0.02192	1.70766		SLC25A16	solute carrier family 25 (mitochondrial carrier; Graves disease autoantigen), member 16
202057_at	0.584609	0.02776	1.71055		KPNA1	karyopherin alpha 1 (importin alpha 5)
213303_x_at	0.584576	0.03196	1.71064		ZBTB7A	zinc finger and BTB domain containing 7A
214686_at	0.584449	0.04947	1.71101		ZNF266	zinc finger protein 266
212152_x_at	0.584169	0.04209	1.71183		ARID1A	AT rich interactive domain 1A (SWI-like)
222208_s_at	0.583641	0.04512	1.71338		POLR2J4	polymerase (RNA) II (DNA directed) polypeptide J, 13.3kDa pseudogene
205247_at	0.582779	0.004223	1.71592		NOTCH4	Notch homolog 4 (Drosophila)
205366_s_at	0.581973	0.00255	1.71829		HOXB6	homeobox B6
221208_s_at	0.579989	0.0208	1.72417		C11orf61	chromosome 11 open reading frame 61
207128_s_at	0.579953	0.0009544	1.72428	NM_013361	ZNF223	zinc finger protein 223
212730_at	0.579927	0.04043	1.72436	AK026420	DMN	desmuslin
205300_s_at	0.579421	0.01697	1.72586	NM_022717	U1SNRNPBP	U11/U12 snRNP 35K
212616_at	0.577822	0.04289	1.73064	BF668950	CHD9	chromodomain helicase DNA binding protein 9
204273_at	0.577167	0.02572	1.7326	NM_000115	EDNRB	endothelin receptor type B
218987_at	0.57623	0.03526	1.73542	J05008	EDN1	endothelin 1
221963_x_at	0.57509	0.03123	1.73886	BE999967	---	Transcribed locus
201394_s_at	0.574084	0.003815	1.7419	U23946	RBM5	RNA binding motif protein 5
213500_at	0.573225	0.02027	1.74451	AI307760	---	Clone 24627 mRNA sequence
212728_at	0.572944	0.009517	1.74537	AI916274	DLG3	discs, large homolog 3 (neuroendocrine-dlg, Drosophila)
221818_at	0.571337	0.03779	1.75028	BF446693	INTS5	integrator complex subunit 5
215224_at	0.568579	0.04619	1.75877	AK025200	RPL23	ribosomal protein L23
214705_at	0.567906	0.03043	1.76085	AJ001306	INADL	InaD-like (Drosophila)
219041_s_at	0.567349	0.03053	1.76258	NM_014374	REPIN1	replication initiator 1
207711_at	0.566969	0.006712	1.76377	NM_015377	C20orf117	chromosome 20 open reading frame 117
221860_at	0.56671	0.02172	1.76457	AL044078	HNRNPL	heterogeneous nuclear ribonucleoprotein L
208705_s_at	0.566219	0.01603	1.7661	BG481972	EIF5	eukaryotic translation initiation factor 5
212966_at	0.566136	0.007703	1.76636	AL043112	HIC2	hypermethylated in cancer 2
207828_s_at	0.566016	0.03541	1.76673	NM_005196	CENPF	centromere protein F, 350/400ka (mitosin)
202743_at	0.565782	0.002245	1.76747	BE622627	PIK3R3	phosphoinositide-3-kinase, regulatory subunit 3 (p55, gamma)
219678_x_at	0.565589	0.03978	1.76807	NM_022487	DCLRE1C	DNA cross-link repair 1C (PSO2 homolog, S. cerevisiae)
219990_at	0.563712	0.03928	1.77395	NM_024680	E2F8	E2F transcription factor 8
205672_at	0.56363	0.03883	1.77421	NM_000380	XPA	xeroderma pigmentosum, complementation group A
202814_s_at	0.562603	0.03884	1.77745	NM_006460	HEXIM1	hexamethylene bis-acetamide inducible 1
201449_at	0.562295	0.002295	1.77843	AL567227	TIA1	TIA1 cytotoxic granule-associated RNA binding protein
204510_at	0.562001	0.01951	1.77936	NM_003503	CDC7	cell division cycle 7 homolog (S. cerevisiae)
214016_s_at	0.561882	0.002135	1.77973	AL558875	SFPQ	splicing factor proline/glutamine-rich (polypyrimidine tract binding protein associated)
213307_at	0.560435	0.004882	1.78433	AF131790	SHANK2	SH3 and multiple ankyrin repeat domains 2
204317_at	0.560053	0.02249	1.78554	BF305380	GTSE1	G-2 and S-phase expressed 1
208290_s_at	0.559406	0.01299	1.78761	NM_001969	EIF5	eukaryotic translation initiation factor 5
37860_at	0.559144	0.001174	1.78845	AL049942	ZNF337	zinc finger protein 337
220466_at	0.558626	0.002573	1.79011	NM_025004	CCDC15	coiled-coil domain containing 15
219676_at	0.558188	0.01813	1.79151	NM_025231	ZSCAN16	zinc finger and SCAN domain containing 16
200666_s_at	0.557632	0.006763	1.7933	NM_006145	DNAJB1	DnaJ (Hsp40) homolog, subfamily B, member 1
206182_at	0.557407	0.02421	1.79402	NM_003435	ZNF134	zinc finger protein 134
201371_s_at	0.5572	0.02208	1.79469	AU145232	CUL3	cullin 3
221436_s_at	0.55719	0.01672	1.79472	NM_031299	CDCA3	cell division cycle associated 3
208200_at	0.556736	0.005071	1.79618	NM_000575	IL1A	interleukin 1, alpha
209341_s_at	0.556588	0.02482	1.79666	AU153366	IKBKB	inhibitor of kappa light polypeptide gene enhancer in B-cells, kinase beta
221965_at	0.556421	0.01267	1.7972	AI990326	MPHOSPH9	M-phase phosphoprotein 9
203731_s_at	0.551825	0.003333	1.81217	NM_014569	ZKSCAN5	zinc finger with KRAB and SCAN domains 5
203291_at	0.551461	0.02532	1.81337	NM_013316	CNOT4	CCR4-NOT transcription complex, subunit 4
202581_at	0.55119	0.007564	1.81426	NM_005346	HSPA1B	heat shock 70kDa protein 1B
207753_at	0.550599	0.02554	1.8162	NM_020657	ZNF304	zinc finger protein 304
215781_s_at	0.54995	0.04772	1.81835	D87012	TOP3B	topoisomerase (DNA) III beta
221205_at	0.549122	0.0361	1.82109	NM_018041	---	---
212936_at	0.54875	0.009737	1.82232	AI927701	C5orf21	chromosome 5 open reading frame 21
219128_at	0.546642	0.002392	1.82935	NM_017880	C2orf42	chromosome 2 open reading frame 42
219216_at	0.546526	0.004383	1.82974	NM_019002	---	---
212021_s_at	0.546357	0.02428	1.83031	AU132185	MKI67	antigen identified by monoclonal antibody Ki-67
211721_s_at	0.545562	0.04069	1.83297	BC005868	ZNF551	zinc finger protein 551
217653_x_at	0.543621	0.0239	1.83952	AW150065	---	---
215942_s_at	0.543276	0.02442	1.84069	BF973178	GTSE1	G-2 and S-phase expressed 1
218726_at	0.543259	0.04417	1.84074	NM_018410	HJURP	Holliday junction recognition protein
214693_x_at	0.54298	0.04231	1.84169	BE732345	KIAA1245 /// LOC728980 /// LOC730476 /// NBPF1 /// NBPF10 /// NBPF11 /// NBPF14 /// NBPF15 /// NBPF16 /// NBPF20 /// NBPF8 /// NBPF9 /// XXyac-YX155B6.1	neuroblastoma breakpoint family, member 14 /// neuroblastoma breakpoint family, member 1 /// KIAA1245 /// neuroblastoma breakpoint family, member 11 /// neuroblastoma breakpoint family, member 15 /// neuroblastoma breakpoint family, member 20 /// neuroblastoma breakpoint family, member 9 /// neuroblastoma breakpoint family, member 10 /// neuroblastoma breakpoint family, member 8 /// CLIP-190-like…
200800_s_at	0.542298	0.002508	1.84401	NM_005345	HSPA1A /// HSPA1B	heat shock 70kDa protein 1A /// heat shock 70kDa protein 1B
218242_s_at	0.542046	0.04051	1.84486	AA056099	SUV420H1	suppressor of variegation 4-20 homolog 1 (Drosophila)
204092_s_at	0.541196	0.01458	1.84776	NM_003600	AURKA	aurora kinase A
219880_at	0.541118	0.02443	1.84802	NM_022907	---	---
212020_s_at	0.541111	0.01926	1.84805	AU152107	MKI67	antigen identified by monoclonal antibody Ki-67
202125_s_at	0.539826	0.007226	1.85245	NM_015049	TRAK2	trafficking protein, kinesin binding 2
203810_at	0.539347	0.01435	1.8541	BG252490	DNAJB4	DnaJ (Hsp40) homolog, subfamily B, member 4
201910_at	0.538979	0.01434	1.85536	BF213279	FARP1	FERM, RhoGEF (ARHGEF) and pleckstrin domain protein 1 (chondrocyte-derived)
213390_at	0.538755	0.02838	1.85613	AB028987	ZC3H4	zinc finger CCCH-type containing 4
209905_at	0.537477	0.004258	1.86055	AI246769	HOXA9	homeobox A9
212022_s_at	0.537063	0.02674	1.86198	AU132185	MKI67	antigen identified by monoclonal antibody Ki-67
202240_at	0.53601	0.01444	1.86564	NM_005030	PLK1	polo-like kinase 1 (Drosophila)
202909_at	0.53498	0.04256	1.86923	NM_014805	EPM2AIP1	EPM2A (laforin) interacting protein 1
209497_s_at	0.534195	0.04929	1.87197	BC003503	RBM4B	RNA binding motif protein 4B
210827_s_at	0.532679	0.01514	1.8773	U73844	ELF3	E74-like factor 3 (ets domain transcription factor, epithelial-specific )
217853_at	0.532459	0.03524	1.87808	NM_022748	TNS3	tensin 3
222028_at	0.531891	0.04007	1.88008	AI967981	ZNF45	zinc finger protein 45
204828_at	0.531847	0.04517	1.88024	NM_004584	RAD9A	RAD9 homolog A (S. pombe)
219918_s_at	0.531769	0.0477	1.88051	NM_018123	ASPM	asp (abnormal spindle) homolog, microcephaly associated (Drosophila)
220079_s_at	0.528724	0.03512	1.89135	NM_018391	USP48	ubiquitin specific peptidase 48
205832_at	0.528092	0.01402	1.89361	NM_016352	CPA4	carboxypeptidase A4
221520_s_at	0.527324	0.005226	1.89637	BC001651	CDCA8	cell division cycle associated 8
221825_at	0.524417	0.0006746	1.90688	BE671941	ANGEL2	angel homolog 2 (Drosophila)
200816_s_at	0.524139	0.02094	1.90789	NM_000430	PAFAH1B1	platelet-activating factor acetylhydrolase, isoform Ib, alpha subunit 45kDa
219353_at	0.519701	0.003022	1.92418	NM_017687	NHLRC2	NHL repeat containing 2
219544_at	0.519497	0.03186	1.92494	NM_024808	C13orf34	chromosome 13 open reading frame 34
204318_s_at	0.517438	0.04696	1.9326	NM_016426	GTSE1	G-2 and S-phase expressed 1
31799_at	0.515494	0.01549	1.93989	AF070618	---	Clone 24627 mRNA sequence
201395_at	0.514631	0.03629	1.94314	U23946	RBM5	RNA binding motif protein 5
218248_at	0.513652	0.01921	1.94684	NM_022074	FAM111A	family with sequence similarity 111, member A
215011_at	0.511973	0.02622	1.95323	AJ006835	SNHG3	small nucleolar RNA host gene (non-protein coding) 3
218032_at	0.511881	0.0312	1.95358	AF070673	SNN	stannin
202227_s_at	0.508845	0.007944	1.96523	NM_006696	BRD8	bromodomain containing 8
219502_at	0.507407	0.04153	1.9708	NM_018248	NEIL3	nei endonuclease VIII-like 3 (E. coli)
211930_at	0.505622	0.04194	1.97776	AW080932	HNRPA3	heterogeneous nuclear ribonucleoprotein A3
209874_x_at	0.505239	0.01749	1.97926	AK023066	CNNM2	cyclin M2
208797_s_at	0.503733	0.04271	1.98518	AF204231	GOLGA8B	golgi autoantigen, golgin subfamily a, 8B
214868_at	0.503307	0.04141	1.98686	AW189518	PIWIL1	piwi-like 1 (Drosophila)
201534_s_at	0.502721	0.02153	1.98918	AF044221	UBL3	ubiquitin-like 3
204826_at	0.502447	0.02188	1.99026	NM_001761	CCNF	cyclin F
209298_s_at	0.500504	0.04571	1.99799	AF114488	ITSN1	intersectin 1 (SH3 domain protein)
208706_s_at	0.50014	0.01914	1.99944	AK026933	EIF5	eukaryotic translation initiation factor 5
216006_at	0.498852	0.04829	2.0046	AF070620	---	Clone 24694 mRNA sequence
222341_x_at	0.498127	0.03398	2.00752	AW973235	---	Transcribed locus
201054_at	0.497804	0.01961	2.00882	BE966599	HNRNPA0	heterogeneous nuclear ribonucleoprotein A0
215095_at	0.497195	0.0005024	2.01128	AU145746	ESD	Esterase D/formylglutathione hydrolase
202749_at	0.497189	0.01772	2.01131	NM_004627	WRB	tryptophan rich basic protein
221899_at	0.496788	0.0202	2.01293	AI809961	RP11-298P3.3	Phosphonoformate immuno-associated protein 5
51228_at	0.49583	0.04867	2.01682	N36928	RBM12B	RNA binding motif protein 12B
204573_at	0.495153	0.01061	2.01958	NM_021151	CROT	carnitine O-octanoyltransferase
212023_s_at	0.493368	0.001352	2.02688	AU147044	MKI67	antigen identified by monoclonal antibody Ki-67
201896_s_at	0.493315	0.009481	2.0271	BC001425	PSRC1	proline/serine-rich coiled-coil 1
201067_at	0.488826	0.03052	2.04572	BF215487	---	---
206407_s_at	0.483909	0.01905	2.0665	NM_005408	CCL13	chemokine (C-C motif) ligand 13			Th2 associated cytokine
221264_s_at	0.48361	0.02601	2.06778	NM_031214	TARDBP	TAR DNA binding protein
204821_at	0.482258	0.005048	2.07358	NM_006994	BTN3A3	butyrophilin, subfamily 3, member A3
218755_at	0.481489	0.01034	2.07689	NM_005733	KIF20A	kinesin family member 20A
218518_at	0.481247	0.03208	2.07794	NM_016603	C5orf5	chromosome 5 open reading frame 5
205070_at	0.480261	0.03431	2.0822	NM_019071	ING3	inhibitor of growth family, member 3
209403_at	0.477835	0.04455	2.09277	AL136860	LOC653380 /// LOC653498 /// LOC729837 /// TBC1D3 /// TBC1D3B /// TBC1D3C /// TBC1D3E /// TBC1D3F /// TBC1D3H	TBC1 domain family, member 3 /// TBC1 domain family, member 3B /// TBC1 domain family, member 3C /// similar to USP6 N-terminal like /// TBC1 domain family, member 3H /// TBC1 domain family, member 3F /// TBC1 domain family, member 3E
203934_at	0.477004	0.04672	2.09642	NM_002253	KDR	kinase insert domain receptor (a type III receptor tyrosine kinase)
217122_s_at	0.476995	0.04651	2.09646	AL031282	RP11-345P4.4	similar to solute carrier family 35, member E2
206848_at	0.476142	0.0465	2.10021	NM_006896	HOXA7	homeobox A7
205646_s_at	0.473409	0.03343	2.11234	NM_000280	PAX6	paired box 6
218640_s_at	0.471219	0.04535	2.12215	BF439250	PLEKHF2	pleckstrin homology domain containing, family F (with FYVE domain) member 2
203532_x_at	0.469917	0.01172	2.12803	AF017061	CUL5	cullin 5
204162_at	0.468608	0.004453	2.13398	NM_006101	NDC80	NDC80 homolog, kinetochore complex component (S. cerevisiae)
212905_at	0.467636	0.01795	2.13842	AI872408	CSTF2T	cleavage stimulation factor, 3' pre-RNA, subunit 2, 64kDa, tau variant
219632_s_at	0.467619	0.03929	2.13849	AF196175	TRPV1	transient receptor potential cation channel, subfamily V, member 1
213326_at	0.466365	0.0167	2.14424	AU150319	VAMP1	vesicle-associated membrane protein 1 (synaptobrevin 1)
215922_at	0.466151	0.04033	2.14523	AL049259	REPS1	RALBP1 associated Eps domain containing 1
48825_at	0.465087	0.002398	2.15013	AA887083	ING4	inhibitor of growth family, member 4
211454_x_at	0.464854	0.01187	2.15121	AF336878	FKSG49	FKSG49
202590_s_at	0.463217	0.03319	2.15882	AL574319	PDK2	pyruvate dehydrogenase kinase, isozyme 2
216682_s_at	0.458561	0.03427	2.18074	AK021457	FAM48A	family with sequence similarity 48, member A
208079_s_at	0.452644	0.02419	2.20924	NM_003158	AURKA	aurora kinase A
210694_s_at	0.452331	0.03574	2.21077	AF041209	---	---
203567_s_at	0.447761	0.02233	2.23333	AU157590	TRIM38	tripartite motif-containing 38
214808_at	0.443513	0.03509	2.25472	AU147851	---	CDNA FLJ12304 fis, clone MAMMA1001878
212987_at	0.442966	0.01636	2.25751	AL031178	FBXO9	F-box protein 9
213593_s_at	0.423987	0.01396	2.35856	AW978896	TRA2A	transformer-2 alpha
219739_at	0.418409	0.0305	2.39001	NM_019062	RNF186	ring finger protein 186
205929_at	0.41789	0.01296	2.39298	NM_005814	GPA33	glycoprotein A33 (transmembrane)
216063_at	0.417319	0.02546	2.39625	N55205	HBBP1	hemoglobin, beta pseudogene 1
220128_s_at	0.416062	0.0486	2.40349	NM_024759	NPAL2	NIPA-like domain containing 2
213528_at	0.415573	0.01183	2.40632	AL035369	C1orf156	chromosome 1 open reading frame 156
203568_s_at	0.415317	0.0271	2.4078	NM_006355	TRIM38	tripartite motif-containing 38
205739_x_at	0.40992	0.0197	2.4395	NM_016220	ZNF107	zinc finger protein 107
206294_at	0.409764	0.02079	2.44043	NM_000198	HSD3B2	hydroxy-delta-5-steroid dehydrogenase, 3 beta- and steroid delta-isomerase 2
220940_at	0.408382	0.04444	2.44869	NM_025190	KIAA1641	KIAA1641
213472_at	0.405374	0.02323	2.46686	AI022387	HNRPH1	heterogeneous nuclear ribonucleoprotein H1 (H)
201510_at	0.39871	0.009561	2.50809	AF017307	ELF3	E74-like factor 3 (ets domain transcription factor, epithelial-specific )
214093_s_at	0.397395	0.01076	2.51639	AA156865	FUBP1	far upstream element (FUSE) binding protein 1
213605_s_at	0.394021	0.03544	2.53793	AL049987	LOC728411	Similar to Beta-glucuronidase precursor
219279_at	0.386755	0.02078	2.58561	NM_017718	DOCK10	dedicator of cytokinesis 10
214163_at	0.381638	0.01358	2.62028	AV700696	C1orf41	chromosome 1 open reading frame 41
214059_at	0.378115	0.009771	2.6447	BE049439	IFI44	Interferon-induced protein 44
213051_at	0.37805	0.01209	2.64516	AI133727	ZC3HAV1	zinc finger CCCH-type, antiviral 1
214722_at	0.364416	0.02803	2.74412	AW516297	NOTCH2NL	Notch homolog 2 (Drosophila) N-terminal like
217164_at	0.364045	0.03737	2.74691	AK024108	---	---
203118_at	0.361208	0.02649	2.76849	NM_004716	PCSK7	proprotein convertase subtilisin/kexin type 7
202127_at	0.357456	0.04639	2.79755	AB011108	PRPF4B	PRP4 pre-mRNA processing factor 4 homolog B (yeast)
214372_x_at	0.340034	0.00222	2.94088	AI732416	ERN2	endoplasmic reticulum to nucleus signaling 2
222380_s_at	0.339246	0.03767	2.94772	AI907083	PDCD6	Programmed cell death 6
213558_at	0.338134	0.03572	2.95741	AB011131	PCLO	piccolo (presynaptic cytomatrix protein)
205111_s_at	0.329689	0.01954	3.03316	NM_016341	PLCE1	phospholipase C, epsilon 1
216173_at	0.329105	0.01806	3.03855	AK025360	---	CDNA: FLJ21707 fis, clone COL09953
213998_s_at	0.325268	0.02958	3.07439	AW188131	DDX17	DEAD (Asp-Glu-Ala-Asp) box polypeptide 17
203378_at	0.324112	0.02123	3.08536	AB020631	PCF11	PCF11, cleavage and polyadenylation factor subunit, homolog (S. cerevisiae)
203131_at	0.322934	0.01303	3.09661	NM_006206	PDGFRA	platelet-derived growth factor receptor, alpha polypeptide
201009_s_at	0.318366	0.01562	3.14104	NM_006472	TXNIP	thioredoxin interacting protein
207746_at	0.317228	0.04675	3.15231	NM_014125	POLQ	polymerase (DNA directed), theta
204039_at	0.312417	0.02735	3.20085	NM_004364	CEBPA	CCAAT/enhancer binding protein (C/EBP), alpha
202815_s_at	0.305021	0.04166	3.27847	NM_006460	HEXIM1	hexamethylene bis-acetamide inducible 1
204159_at	0.275284	0.004844	3.63262	NM_001262	CDKN2C	cyclin-dependent kinase inhibitor 2C (p18, inhibits CDK4)
220860_at	0.275263	0.04315	3.63289	NM_013357	PURG	purine-rich element binding protein G
214899_at	0.274847	0.0199	3.63839	AC007842	ZNF780B	zinc finger protein 780B
206507_at	0.272584	0.01238	3.66859	NM_014724	ZSCAN12	zinc finger and SCAN domain containing 12
213385_at	0.27172	0.04269	3.68026	AK026415	CHN2	chimerin (chimaerin) 2
212759_s_at	0.266065	0.03154	3.75848	AI703074	TCF7L2	transcription factor 7-like 2 (T-cell specific, HMG-box)
214974_x_at	0.262705	0.0447	3.80655	AK026546	CXCL5	chemokine (C-X-C motif) ligand 5
214836_x_at	0.26214	0.02364	3.81476	BG536224	IGKC /// IGKV1-5	immunoglobulin kappa constant /// immunoglobulin kappa variable 1-5
214809_at	0.261057	0.04772	3.83058	AL050047	---	MRNA full length insert cDNA clone EUROIMAGE 1895238
210220_at	0.260952	0.0009437	3.83213	L37882	FZD2	frizzled homolog 2 (Drosophila)
222057_at	0.258554	0.01958	3.86766	AW002578	NOL12	nucleolar protein 12
218689_at	0.250598	0.04354	3.99046	NM_022725	FANCF	Fanconi anemia, complementation group F
216737_at	0.244654	0.01948	4.08741	AK024525	---	CDNA: FLJ20872 fis, clone ADKA02604
204714_s_at	0.223576	0.008359	4.47276	NM_000130	F5	coagulation factor V (proaccelerin, labile factor)
206641_at	0.188831	0.01169	5.29575	NM_001192	TNFRSF17	tumor necrosis factor receptor superfamily, member 17
210498_at	0.187599	0.01781	5.33052	AF130062	CLTC	clathrin, heavy chain (Hc)
213575_at	0.181372	0.02871	5.51354	AW978896	TRA2A	transformer-2 alpha
208958_at	0.173187	0.03075	5.7741	AI827677	TXNDC4	thioredoxin domain containing 4 (endoplasmic reticulum)
201010_s_at	0.166378	0.01393	6.01041	NM_006472	TXNIP	thioredoxin interacting protein
201008_s_at	0.162415	0.01069	6.15708	NM_006472	TXNIP	thioredoxin interacting protein
206664_at	0.162048	0.00636	6.171	NM_001041	SI	sucrase-isomaltase (alpha-glucosidase)
206393_at	0.162033	0.0344	6.17158	NM_003282	TNNI2	troponin I type 2 (skeletal, fast)
208109_s_at	0.160772	0.009605	6.21999	NM_030944	C15orf5	chromosome 15 open reading frame 5
203639_s_at	0.135186	0.00271	7.3972	M80634	FGFR2	fibroblast growth factor receptor 2 (bacteria-expressed kinase, keratinocyte growth factor receptor, craniofacial dysostosis 1, Crouzon syndrome, Pfeiffer syndrome, Jackson-Weiss syndrome)
221867_at	0.120525	0.001175	8.29703	BF436315	N4BP1	Nedd4 binding protein 1
216197_at	0.0484833	0.004746	20.6257	AK021569	ATF7IP	activating transcription factor 7 interacting protein

## Sheet: Sheet2
Name	average	230: Paired T-Test: Control V 185High [N]	1/avg.	Genbank	Gene Symbol	Description
204826_at	0.502447	0.02188	1.99026	NM_001761	CCNF	cyclin F
209298_s_at	0.500504	0.04571	1.99799	AF114488	ITSN1	intersectin 1 (SH3 domain protein)
208706_s_at	0.50014	0.01914	1.99944	AK026933	EIF5	eukaryotic translation initiation factor 5
216006_at	0.498852	0.04829	2.0046	AF070620	---	Clone 24694 mRNA sequence
222341_x_at	0.498127	0.03398	2.00752	AW973235	---	Transcribed locus
201054_at	0.497804	0.01961	2.00882	BE966599	HNRNPA0	heterogeneous nuclear ribonucleoprotein A0
215095_at	0.497195	0.0005024	2.01128	AU145746	ESD	Esterase D/formylglutathione hydrolase
202749_at	0.497189	0.01772	2.01131	NM_004627	WRB	tryptophan rich basic protein
221899_at	0.496788	0.0202	2.01293	AI809961	RP11-298P3.3	Phosphonoformate immuno-associated protein 5
51228_at	0.49583	0.04867	2.01682	N36928	RBM12B	RNA binding motif protein 12B
204573_at	0.495153	0.01061	2.01958	NM_021151	CROT	carnitine O-octanoyltransferase
212023_s_at	0.493368	0.001352	2.02688	AU147044	MKI67	antigen identified by monoclonal antibody Ki-67
201896_s_at	0.493315	0.009481	2.0271	BC001425	PSRC1	proline/serine-rich coiled-coil 1
201067_at	0.488826	0.03052	2.04572	BF215487	---	---
206407_s_at	0.483909	0.01905	2.0665	NM_005408	CCL13	chemokine (C-C motif) ligand 13			Th2 associated cytokine
221264_s_at	0.48361	0.02601	2.06778	NM_031214	TARDBP	TAR DNA binding protein
204821_at	0.482258	0.005048	2.07358	NM_006994	BTN3A3	butyrophilin, subfamily 3, member A3
218755_at	0.481489	0.01034	2.07689	NM_005733	KIF20A	kinesin family member 20A
218518_at	0.481247	0.03208	2.07794	NM_016603	C5orf5	chromosome 5 open reading frame 5
205070_at	0.480261	0.03431	2.0822	NM_019071	ING3	inhibitor of growth family, member 3
209403_at	0.477835	0.04455	2.09277	AL136860	LOC653380 /// LOC653498 /// LOC729837 /// TBC1D3 /// TBC1D3B /// TBC1D3C /// TBC1D3E /// TBC1D3F /// TBC1D3H	TBC1 domain family, member 3 /// TBC1 domain family, member 3B /// TBC1 domain family, member 3C /// similar to USP6 N-terminal like /// TBC1 domain family, member 3H /// TBC1 domain family, member 3F /// TBC1 domain family, member 3E
203934_at	0.477004	0.04672	2.09642	NM_002253	KDR	kinase insert domain receptor (a type III receptor tyrosine kinase)
217122_s_at	0.476995	0.04651	2.09646	AL031282	RP11-345P4.4	similar to solute carrier family 35, member E2
206848_at	0.476142	0.0465	2.10021	NM_006896	HOXA7	homeobox A7
205646_s_at	0.473409	0.03343	2.11234	NM_000280	PAX6	paired box 6
218640_s_at	0.471219	0.04535	2.12215	BF439250	PLEKHF2	pleckstrin homology domain containing, family F (with FYVE domain) member 2
203532_x_at	0.469917	0.01172	2.12803	AF017061	CUL5	cullin 5
204162_at	0.468608	0.004453	2.13398	NM_006101	NDC80	NDC80 homolog, kinetochore complex component (S. cerevisiae)
212905_at	0.467636	0.01795	2.13842	AI872408	CSTF2T	cleavage stimulation factor, 3' pre-RNA, subunit 2, 64kDa, tau variant
219632_s_at	0.467619	0.03929	2.13849	AF196175	TRPV1	transient receptor potential cation channel, subfamily V, member 1
213326_at	0.466365	0.0167	2.14424	AU150319	VAMP1	vesicle-associated membrane protein 1 (synaptobrevin 1)
215922_at	0.466151	0.04033	2.14523	AL049259	REPS1	RALBP1 associated Eps domain containing 1
48825_at	0.465087	0.002398	2.15013	AA887083	ING4	inhibitor of growth family, member 4
211454_x_at	0.464854	0.01187	2.15121	AF336878	FKSG49	FKSG49
202590_s_at	0.463217	0.03319	2.15882	AL574319	PDK2	pyruvate dehydrogenase kinase, isozyme 2
216682_s_at	0.458561	0.03427	2.18074	AK021457	FAM48A	family with sequence similarity 48, member A
208079_s_at	0.452644	0.02419	2.20924	NM_003158	AURKA	aurora kinase A
210694_s_at	0.452331	0.03574	2.21077	AF041209	---	---
203567_s_at	0.447761	0.02233	2.23333	AU157590	TRIM38	tripartite motif-containing 38
214808_at	0.443513	0.03509	2.25472	AU147851	---	CDNA FLJ12304 fis, clone MAMMA1001878
212987_at	0.442966	0.01636	2.25751	AL031178	FBXO9	F-box protein 9
213593_s_at	0.423987	0.01396	2.35856	AW978896	TRA2A	transformer-2 alpha
219739_at	0.418409	0.0305	2.39001	NM_019062	RNF186	ring finger protein 186
205929_at	0.41789	0.01296	2.39298	NM_005814	GPA33	glycoprotein A33 (transmembrane)
216063_at	0.417319	0.02546	2.39625	N55205	HBBP1	hemoglobin, beta pseudogene 1
220128_s_at	0.416062	0.0486	2.40349	NM_024759	NPAL2	NIPA-like domain containing 2
213528_at	0.415573	0.01183	2.40632	AL035369	C1orf156	chromosome 1 open reading frame 156
203568_s_at	0.415317	0.0271	2.4078	NM_006355	TRIM38	tripartite motif-containing 38
205739_x_at	0.40992	0.0197	2.4395	NM_016220	ZNF107	zinc finger protein 107
206294_at	0.409764	0.02079	2.44043	NM_000198	HSD3B2	hydroxy-delta-5-steroid dehydrogenase, 3 beta- and steroid delta-isomerase 2
220940_at	0.408382	0.04444	2.44869	NM_025190	KIAA1641	KIAA1641
213472_at	0.405374	0.02323	2.46686	AI022387	HNRPH1	heterogeneous nuclear ribonucleoprotein H1 (H)
201510_at	0.39871	0.009561	2.50809	AF017307	ELF3	E74-like factor 3 (ets domain transcription factor, epithelial-specific )
214093_s_at	0.397395	0.01076	2.51639	AA156865	FUBP1	far upstream element (FUSE) binding protein 1
213605_s_at	0.394021	0.03544	2.53793	AL049987	LOC728411	Similar to Beta-glucuronidase precursor
219279_at	0.386755	0.02078	2.58561	NM_017718	DOCK10	dedicator of cytokinesis 10
214163_at	0.381638	0.01358	2.62028	AV700696	C1orf41	chromosome 1 open reading frame 41
214059_at	0.378115	0.009771	2.6447	BE049439	IFI44	Interferon-induced protein 44
213051_at	0.37805	0.01209	2.64516	AI133727	ZC3HAV1	zinc finger CCCH-type, antiviral 1
214722_at	0.364416	0.02803	2.74412	AW516297	NOTCH2NL	Notch homolog 2 (Drosophila) N-terminal like
217164_at	0.364045	0.03737	2.74691	AK024108	---	---
203118_at	0.361208	0.02649	2.76849	NM_004716	PCSK7	proprotein convertase subtilisin/kexin type 7
202127_at	0.357456	0.04639	2.79755	AB011108	PRPF4B	PRP4 pre-mRNA processing factor 4 homolog B (yeast)
214372_x_at	0.340034	0.00222	2.94088	AI732416	ERN2	endoplasmic reticulum to nucleus signaling 2
222380_s_at	0.339246	0.03767	2.94772	AI907083	PDCD6	Programmed cell death 6
213558_at	0.338134	0.03572	2.95741	AB011131	PCLO	piccolo (presynaptic cytomatrix protein)
205111_s_at	0.329689	0.01954	3.03316	NM_016341	PLCE1	phospholipase C, epsilon 1
216173_at	0.329105	0.01806	3.03855	AK025360	---	CDNA: FLJ21707 fis, clone COL09953
213998_s_at	0.325268	0.02958	3.07439	AW188131	DDX17	DEAD (Asp-Glu-Ala-Asp) box polypeptide 17
203378_at	0.324112	0.02123	3.08536	AB020631	PCF11	PCF11, cleavage and polyadenylation factor subunit, homolog (S. cerevisiae)
203131_at	0.322934	0.01303	3.09661	NM_006206	PDGFRA	platelet-derived growth factor receptor, alpha polypeptide
201009_s_at	0.318366	0.01562	3.14104	NM_006472	TXNIP	thioredoxin interacting protein
207746_at	0.317228	0.04675	3.15231	NM_014125	POLQ	polymerase (DNA directed), theta
204039_at	0.312417	0.02735	3.20085	NM_004364	CEBPA	CCAAT/enhancer binding protein (C/EBP), alpha
202815_s_at	0.305021	0.04166	3.27847	NM_006460	HEXIM1	hexamethylene bis-acetamide inducible 1
204159_at	0.275284	0.004844	3.63262	NM_001262	CDKN2C	cyclin-dependent kinase inhibitor 2C (p18, inhibits CDK4)
220860_at	0.275263	0.04315	3.63289	NM_013357	PURG	purine-rich element binding protein G
214899_at	0.274847	0.0199	3.63839	AC007842	ZNF780B	zinc finger protein 780B
206507_at	0.272584	0.01238	3.66859	NM_014724	ZSCAN12	zinc finger and SCAN domain containing 12
213385_at	0.27172	0.04269	3.68026	AK026415	CHN2	chimerin (chimaerin) 2
212759_s_at	0.266065	0.03154	3.75848	AI703074	TCF7L2	transcription factor 7-like 2 (T-cell specific, HMG-box)
214974_x_at	0.262705	0.0447	3.80655	AK026546	CXCL5	chemokine (C-X-C motif) ligand 5
214836_x_at	0.26214	0.02364	3.81476	BG536224	IGKC /// IGKV1-5	immunoglobulin kappa constant /// immunoglobulin kappa variable 1-5
214809_at	0.261057	0.04772	3.83058	AL050047	---	MRNA full length insert cDNA clone EUROIMAGE 1895238
210220_at	0.260952	0.0009437	3.83213	L37882	FZD2	frizzled homolog 2 (Drosophila)
222057_at	0.258554	0.01958	3.86766	AW002578	NOL12	nucleolar protein 12
218689_at	0.250598	0.04354	3.99046	NM_022725	FANCF	Fanconi anemia, complementation group F
216737_at	0.244654	0.01948	4.08741	AK024525	---	CDNA: FLJ20872 fis, clone ADKA02604
204714_s_at	0.223576	0.008359	4.47276	NM_000130	F5	coagulation factor V (proaccelerin, labile factor)
206641_at	0.188831	0.01169	5.29575	NM_001192	TNFRSF17	tumor necrosis factor receptor superfamily, member 17
210498_at	0.187599	0.01781	5.33052	AF130062	CLTC	clathrin, heavy chain (Hc)
213575_at	0.181372	0.02871	5.51354	AW978896	TRA2A	transformer-2 alpha
208958_at	0.173187	0.03075	5.7741	AI827677	TXNDC4	thioredoxin domain containing 4 (endoplasmic reticulum)
201010_s_at	0.166378	0.01393	6.01041	NM_006472	TXNIP	thioredoxin interacting protein
201008_s_at	0.162415	0.01069	6.15708	NM_006472	TXNIP	thioredoxin interacting protein
206664_at	0.162048	0.00636	6.171	NM_001041	SI	sucrase-isomaltase (alpha-glucosidase)
206393_at	0.162033	0.0344	6.17158	NM_003282	TNNI2	troponin I type 2 (skeletal, fast)
208109_s_at	0.160772	0.009605	6.21999	NM_030944	C15orf5	chromosome 15 open reading frame 5
203639_s_at	0.135186	0.00271	7.3972	M80634	FGFR2	fibroblast growth factor receptor 2 (bacteria-expressed kinase, keratinocyte growth factor receptor, craniofacial dysostosis 1, Crouzon syndrome, Pfeiffer syndrome, Jackson-Weiss syndrome)
221867_at	0.120525	0.001175	8.29703	BF436315	N4BP1	Nedd4 binding protein 1
216197_at	0.0484833	0.004746	20.6257	AK021569	ATF7IP	activating transcription factor 7 interacting protein
									Th2 associated cytokine

## Sheet: Sheet3
Name	average	230: Paired T-Test: Control V 185High [N]	1/avg.	Genbank	Gene Symbol	Description
204855_at	2.163	0.026	0.462	SERPINB5	1110036M19RIK, AI462524, AI646751, MASPIN, ovalbumin, PI5, Spi7	serpin peptidase inhibitor, clade B (ovalbumin), member 5
220104_at	2.061	0.037	0.485	ZC3HAV1	1200014N16Rik, 2810482G21Rik, 2900058M19Rik, 9130009D18Rik, D6BWG1452E, DKFZp686F2052, DKFZp686H1869, DKFZp686O19171, FLB6421, FLJ13288, MGC48898, ZAP, ZC3H2, ZC3HDC2	zinc finger CCCH-type, antiviral 1
205676_at	1.992	0.017	0.502	CYP27B1	1alpha-hydroxylase, 1ALPHA-OHASE, 25 Hydroxyvitamin D3 1Alpha Hydroxylase, 25-hydroxyvitamin D 1alpha-hydroxylase, CP2B, CPR6, CYP1, CYP1alpha, CYP27B, CYP40, MGC91184, P450c1, P450c1 alpha, PDDR, VDD1, VDDR, VDDRI, VDR	cytochrome P450, family 27, subfamily B, polypeptide 1
218205_s_at	2.073	0.018	0.482	MKNK2	2010016G11Rik, DKFZP434N0211, GPRK7, MNK2	MAP kinase interacting serine/threonine kinase 2
217730_at	2.098	0.016	0.477	TMBIM1	2310061B02Rik, AA960455, AU024746, C78899, KIAA4161, MGC94053, mKIAA4161, MST100, MSTP100, PP1201, RECS1, Tmbib1	transmembrane BAX inhibitor motif containing 1
217383_at	2.13	0.035	0.47	PGK1	3-PHOSPHOGLYCERATE KINASE, MGC105265, MGC117307, MGC118097, MGC142128, MGC8947, MIG10, PGK, PGKA, X-Chromosome Linked Phosphoglycerate Kinase, X-LINKED PHOSPHOGLYCERATE KINASE	phosphoglycerate kinase 1
206907_at	2.546	0.021	0.393	TNFSF9	4-1BB-L, 4-IBB-L, AI848817, Cd137l, Ly63l	tumor necrosis factor (ligand) superfamily, member 9
218451_at	2.051	0.024	0.488	CDCP1	9030022E12Rik, AA409659, CD318, Cdcp1_predicted, E030027H19Rik, RGD1305578, SIMA135, TRASK	CUB domain containing protein 1
213076_at	2.026	0.009	0.494	ITPKC	9130023N17RIK, IP3KC	inositol 1,4,5-trisphosphate 3-kinase C
212902_at	2.085	0.014	0.48	SEC24A	9430090N21Rik, AI504915, Sec24a_predicted	SEC24 related gene family, member A (S. cerevisiae)
204334_at	2.119	0.037	0.472	KLF7	9830124P08Rik, Klf7_predicted, Ufa, UKLF	Kruppel-like factor 7 (ubiquitous)
222108_at	2.174	0.011	0.46	AMIGO2	AC004010, AI415330, ALI1, AW208913, DEGA	adhesion molecule with Ig-like domain 2
202820_at	2.114	0.005	0.473	AHR	Ah, AH RECEPTOR, Ahh, Ahre, DIOXIN RECEPTOR, DR, In	aryl hydrocarbon receptor
221497_x_at	2.002	0.029	0.499	EGLN1	AI503754, C1orf12, DKFZp761F179, ECYT3, HIF-PH2, HPH-2, ORF13, PHD-2, SM-20, ZMYND6	egl nine homolog 1 (C. elegans)
214683_s_at	2.021	0.01	0.495	CLK1	AL022790, CDC-LIKE KINASE 1, CLK, CLK/STY, STY	CDC-like kinase 1
221566_s_at	2.048	0.023	0.488	NOL3	ARC, B430311C09Rik, MYC, NOP, NOP30	nucleolar protein 3 (apoptosis repressor with CARD domain)
202431_s_at	2.121	0.027	0.471	MYC	AU016757, C-MYC, C-MYC-P64, MGC105490, MGC138120, mMyc, Myc2, Niard, Nird, RNCMYC	v-myc myelocytomatosis viral oncogene homolog (avian)
201404_x_at	2.082	0.049	0.48	PSMB2	AU045357, AW108089, BETA 2 PROTEASOME SUBUNIT, C7-I, D4Wsu33e, HC7-I, MGC104215, MGC126885	proteasome (prosome, macropain) subunit, beta type, 2
200920_s_at	3.087	0.003	0.324	BTG1	AW546738	B-cell translocation gene 1, anti-proliferative
209270_at	2.207	0.033	0.453	LAMB3	BETA3-140, LAMININ BETA3, LAMININ5 BETA3, LAMNB1	laminin, beta 3
209803_s_at	2.059	0.038	0.486	PHLDA2	BRW1C, BWR1C, HLDA2, IPL, Phlda2_predicted, TSSC3	pleckstrin homology-like domain, family A, member 2
206578_at	2.021	0.025	0.495	NKX2-5	CSX, CSX1, NKX2.5, NKX2E, NKX4-1, tinman	NK2 transcription factor related, locus 5 (Drosophila)
202693_s_at	2.118	0.003	0.472	STK17A	DRAK1	serine/threonine kinase 17a
202068_s_at	3.478	0.01	0.288	LDLR	FH, FHC, Hlb301, LDL RECEPTOR, LDLRA	low density lipoprotein receptor (familial hypercholesterolemia)
210512_s_at	5.334	0.002	0.187	VEGFA	Gd-vegf, MGC70609, VEGF, Vegf-3, VEGF1, VEGF120, Vegf165, Vegfa 188, VPF, VPF/VEGF	vascular endothelial growth factor A
204667_at	2.663	0.038	0.376	FOXA1	HNF3 ALPHA, HNF3A, MGC33105, TCF3A, Transcription Factor 3a	forkhead box A1
216841_s_at	2.113	0.039	0.473	SOD2	IPO-B, MANGANESE DEPENDENT SOD, Manganese Superoxide Dismutase 2, MGC128371, MGC6144, MITOCHONDRIAL SOD, Mn superoxide dismutase, MNSOD	superoxide dismutase 2, mitochondrial
36711_at	9.391	0.001	0.106	MAFF	Maff_predicted, U-MAF	v-maf musculoaponeurotic fibrosarcoma oncogene homolog F (avian)
205016_at	4.111	0.004	0.243	TGFA	RATTGFAA, TFGA, TGF ALPHA, TGFAA, wa-1	transforming growth factor, alpha
222303_at	2.183	0.027	0.458		---	---
216692_at	2.053	0.048	0.487		---	MRNA; cDNA DKFZp761N1323 (from clone DKFZp761N1323)
202132_at	2.722	0.009	0.367	WWTR1	2310058J06Rik, 2610021I22Rik, C78399, DKFZP586I1419, MGC116096, TAZ, TRANSCRIPTIONAL COACTIVATOR WITH PDZ-BINDING MOTIF	WW domain containing transcription regulator 1
219232_s_at	6.423	0.012	0.156	EGLN3	2610021G09Rik, AI505553, AI648162, FLJ21620, HIFPH3, MGC125998, MGC125999, PHD-3, SM-20	egl nine homolog 3 (C. elegans)
204194_at	2.35	0.015	0.426	BACH1	6230421P05RIK, AI323795, Bach1_predicted, C21ORF41	BTB and CNC homology 1, basic leucine zipper transcription factor 1
37028_at	3.715	0.002	0.269	PPP1R15A (includes EG:23645)	9630030H21, GADD34, Myd116, Myeloid Differentiation, Peg-3, PP1 REGULATORY SUBUNIT, PPP1R15A	protein phosphatase 1, regulatory (inhibitor) subunit 15A
210592_s_at	2.227	0.01	0.449	SAT1	AA617398, Ab2-402, DC21, KFSD, MGC72945, SAT, Spermidine/spermine N1-acetyl transferase, SSAT, SSAT-1	spermidine/spermine N1-acetyltransferase 1
210260_s_at	2.38	0.01	0.42	TNFAIP8	AA987150, E130304C20Rik, GG2-1, MDC-3.13, NDED, SCC-S2, Ssc-2, Tnfaip8_predicted	tumor necrosis factor, alpha-induced protein 8
222162_s_at	2.985	0.019	0.335	AK023795	ADAMTS1	ADAM metallopeptidase with thrombospondin type 1 motif, 1
209122_at	4.709	0.005	0.212	BC005127	ADFP	adipose differentiation-related protein
202912_at	14.071	0.004	0.071	NM_001124	ADM	adrenomedullin
203234_at	2.305	0.014	0.434	UPP1	AI325217, MGC124655, UDRPASE, UP, UPASE, UPP, UrdPase 1, Uridine phosphorylase 1	uridine phosphorylase 1
202023_at	3.248	0.044	0.308	EFNA1	AI325262, B61, ECKLG, EFL-1, EPGL1, EPHRIN A1, Epl1, EPLG1, LERK-1, TNFAIP4	ephrin-A1
205289_at	3.179	0.002	0.315	BMP2	AI467020, BMP2A, BONE MORPHOGENIC PROTEIN 2	bone morphogenetic protein 2
210095_s_at	3.236	0.007	0.309	IGFBP3	AI649005, BP-53, IBP3, IGBP3, IGgfbp3, MGC156773	insulin-like growth factor binding protein 3
207980_s_at	3.748	0.002	0.267	CITED2	AI835299, ER154-like, Est207646, MGC93288, MRG1, MSG1 RELATED GENE, Msg2, P35SRJ	Cbp/p300-interacting transactivator, with Glu/Asp-rich carboxy-terminal domain, 2
210517_s_at	2.621	0.016	0.382	AB003476	AKAP12	A kinase (PRKA) anchor protein (gravin) 12
221009_s_at	16.844	0.012	0.059	NM_016109	ANGPTL4	angiopoietin-like 4
205239_at	3.136	0.012	0.319	NM_001657	AREG	amphiregulin (schwannoma-derived growth factor)
220468_at	2.176	0.001	0.46	NM_025047	ARF7	ADP-ribosylation factor 7
202672_s_at	16.634	0.002	0.06	NM_001674	ATF3	activating transcription factor 3
213036_x_at	2.04	0.041	0.49		ATP2A3	ATPase, Ca++ transporting, ubiquitous
211962_s_at	2.848	0.005	0.351	ZFP36L1	AW742437, AW743212, BERG36, BRF1, Butyrate Response Factor, Butyrate response factor 1, cMG1, D530020L18RIK, ERF-1, RNF162B, TIS11B	zinc finger protein 36, C3H type-like 1
209386_at	2.826	0.007	0.354	ZFP36L1	AW742437, AW743212, BERG36, BRF1, Butyrate Response Factor, Butyrate response factor 1, cMG1, D530020L18RIK, ERF-1, RNF162B, TIS11B	zinc finger protein 36, C3H type-like 1
210357_s_at	2.992	0.037	0.334	SMOX	B130066H01RIK, C20orf16, CYCLIN G1 INTERACTING PROTEIN, dJ779E11.1, FLJ20746, MGC1010, PAO, PAO-1, PAOh1, Polyamine oxidase 1, SMO, Smox_predicted	spermine oxidase
201250_s_at	2.642	0.013	0.378	SLC2A1	BAND 4.5, ERYTHROID/BRAIN GLUCOSE TRANSPORTER, Glucose transporter 1, GLUT, GLUT1, GLUTB, GTG1, Gtg3, HEPG2, MGC141895, MGC141896, RATGTG1	solute carrier family 2 (facilitated glucose transporter), member 1
204032_at	4.345	0.004	0.23	NM_003567	BCAR3	breast cancer anti-estrogen resistance 3
201170_s_at	7.644	0	0.131	NM_003670	BHLHB2	basic helix-loop-helix domain containing, class B, 2
205780_at	2.402	0.026	0.416	NM_001197	BIK	BCL2-interacting killer (apoptosis-inducing)
219546_at	3.134	0.008	0.319	NM_017593	BMP2K	BMP2 inducible kinase
201848_s_at	2.237	0.007	0.447	U15174	BNIP3	BCL2/adenovirus E1B 19kDa interacting protein 3
201849_at	2.002	0.026	0.499		BNIP3	BCL2/adenovirus E1B 19kDa interacting protein 3
200921_s_at	2.976	0.005	0.336	NM_001731	BTG1	B-cell translocation gene 1, anti-proliferative
205027_s_at	2.256	0.029	0.443	MAP3K8	c-COT, COT, Cot/Tpl2, COT2, COT3, D17TPL2, EST, ESTF, FLJ10486, TPL-2	mitogen-activated protein kinase kinase kinase 8
208115_x_at	2.51	0.04	0.398		C10orf137	chromosome 10 open reading frame 137
205729_at	2.233	0.023	0.448	OSMR	c12, MGC150626, MGC150627, MGC75127, OSMR BETA, OSMRB	oncostatin M receptor
201169_s_at	11.349	0.025	0.088	BHLHB2	C130042M06Rik, Clast5, CR8, DEC1, Eip1, SHARP-2, STRA13, Stra14	basic helix-loop-helix domain containing, class B, 2
219496_at	2.311	0.003	0.433	NM_023016	C2orf26	chromosome 2 open reading frame 26
219474_at	2.535	0.028	0.395		C3orf52	chromosome 3 open reading frame 52
219655_at	3.967	0.001	0.252	NM_024728	C7orf10	chromosome 7 open reading frame 10
202149_at	2.3	0.004	0.435	NEDD9	CAS-L, dJ49G10.2, dJ761I2.1, E230025G09Rik, enhancer of filamentation 1, HEF1, P105hef1	neural precursor cell expressed, developmentally down-regulated 9
205476_at	33.784	0.004	0.03	NM_004591	CCL20	chemokine (C-C motif) ligand 20
201925_s_at	6.251	0.001	0.16	NM_000574	CD55	CD55 molecule, decay accelerating factor for complement (Cromer blood group)
202284_s_at	4.52	0.021	0.221	NM_000389	CDKN1A	cyclin-dependent kinase inhibitor 1A (p21, Cip1)
209357_at	3.737	0.004	0.268	AF109161	CITED2	Cbp/p300-interacting transactivator, with Glu/Asp-rich carboxy-terminal domain, 2
205490_x_at	2.69	0.004	0.372	GJB3	Cnx31, CX31, D4Wsu144e, DFNA2, EKV, FLJ22486, Gap junction membrane channel protein beta3, Gap Junction Protein Beta 3, MGC102938	gap junction protein, beta 3, 31kDa
209101_at	3.154	0.008	0.317	M92934	CTGF	connective tissue growth factor
204470_at	9.671	0.017	0.103	NM_001511	CXCL1	chemokine (C-X-C motif) ligand 1 (melanoma growth stimulating activity, alpha)
209774_x_at	7.114	0.011	0.141	M57731	CXCL2	chemokine (C-X-C motif) ligand 2
207850_at	5.315	0.033	0.188	NM_002090	CXCL3	chemokine (C-X-C motif) ligand 3
217028_at	17.225	0.033	0.058	AJ224869	CXCR4	chemokine (C-X-C motif) receptor 4
209201_x_at	9.717	0.009	0.103		CXCR4	chemokine (C-X-C motif) receptor 4
203923_s_at	2.979	0.016	0.336		CYBB	cytochrome b-245, beta polypeptide (chronic granulomatous disease)
219825_at	2.909	0.006	0.344	NM_019885	CYP26B1	cytochrome P450, family 26, subfamily B, polypeptide 1
201926_s_at	3.702	0	0.27	BC001288	DAF	decay accelerating factor for complement (CD55, Cromer blood group system)
209335_at	3.274	0.018	0.305	BC005322	DCN	decorin
202887_s_at	13.592	0.002	0.074	NM_019058	DDIT4	DNA-damage-inducible transcript 4
217996_at	17.198	0.001	0.058	PHLDA1	DT1P1B11, MGC131738, PHRIP, PQ-RICH PROTEIN, Proline- and glutamine-rich protein, Tdag, TDAG51	pleckstrin homology-like domain, family A, member 1
201041_s_at	52.052	0.002	0.019	NM_004417	DUSP1	dual specificity phosphatase 1
201044_x_at	49.043	0.02	0.02	AA530892	DUSP1	dual specificity phosphatase 1
221563_at	3.929	0.002	0.255	N36770	DUSP10	dual specificity phosphatase 10
215501_s_at	2.514	0.049	0.398	AK022513	DUSP10	dual specificity phosphatase 10
204015_s_at	5.127	0.044	0.195	BC002671	DUSP4	dual specificity phosphatase 4
204014_at	3.554	0.017	0.281	NM_001394	DUSP4	dual specificity phosphatase 4
209457_at	3.599	0.004	0.278	U16996	DUSP5	dual specificity phosphatase 5
208893_s_at	50.747	0.003	0.02	BC003143	DUSP6	dual specificity phosphatase 6
208891_at	12.634	0.008	0.079	BC003143	DUSP6	dual specificity phosphatase 6
208892_s_at	11.125	0.01	0.09	BC003143	DUSP6	dual specificity phosphatase 6
218995_s_at	3.728	0.006	0.268		EDN1	endothelin 1
206115_at	2.382	0.005	0.42	NM_004430	EGR3	early growth response 3
214446_at	3.458	0.002	0.289	NM_012081	ELL2	elongation factor, RNA polymerase II, 2
212681_at	2.642	0.029	0.379		EPB41L3	erythrocyte membrane protein band 4.1-like 3
205767_at	2.743	0.007	0.365	NM_001432	EREG	epiregulin
201329_s_at	3.701	0.009	0.27	NM_005239	ETS2	v-ets erythroblastosis virus E26 oncogene homolog 2 (avian)
201328_at	3.349	0	0.299		ETS2	v-ets erythroblastosis virus E26 oncogene homolog 2 (avian)
203348_s_at	2.369	0.002	0.422	BF060791	ETV5	ets variant gene 5 (ets-related molecule)
221841_s_at	3.123	0.01	0.32	KLF4	EZF, GKLF, MGC93286, Zie	Kruppel-like factor 4 (gut)
220147_s_at	1.999	0.005	0.5	NM_021238	FAM60A	family with sequence similarity 60, member A
204622_x_at	11.782	0.006	0.085	NR4A2	FAMILY 4 NUCLEAR HORMONE RECEPTOR 2, HZF-3, NOT, NURR1, Nurr2, RNR-1, TINOR, TINUR	nuclear receptor subfamily 4, group A, member 2
212374_at	2.536	0.021	0.394	NM_015322	FEM1B	fem-1 homolog b (C. elegans)
205973_at	2.81	0.014	0.356	NM_022549	FEZ1	fasciculation and elongation protein zeta 1 (zygin I)
220169_at	3.143	0.046	0.318	NM_024943	FLJ23235	hypothetical protein FLJ23235
209189_at	113.913	0.016	0.009	BC004490	FOS	v-fos FBJ murine osteosarcoma viral oncogene homolog
202768_at	35.063	0.001	0.029	NM_006732	FOSB	FBJ murine osteosarcoma viral oncogene homolog B
204420_at	2.987	0.003	0.335	BG251266	FOSL1	FOS-like antigen 1
218881_s_at	8.125	0.006	0.123	NM_024530	FOSL2	FOS-like antigen 2
218880_at	2.499	0.018	0.4		FOSL2	FOS-like antigen 2
206307_s_at	3.094	0.001	0.323	NM_004472	FOXD1	forkhead box D1
202723_s_at	3.393	0.048	0.295		FOXO1	forkhead box O1
207345_at	3.447	0.008	0.29	NM_006350	FST	follistatin
204948_s_at	3.31	0.004	0.302		FST	follistatin
211882_x_at	2.518	0.001	0.397	U27331	FUT6	fucosyltransferase 6 (alpha (1,3) fucosyltransferase)
219764_at	3.921	0.021	0.255	NM_007197	FZD10	frizzled homolog 10 (Drosophila)
205349_at	2.792	0.037	0.358	GNA15	G ALPHA 15, G ALPHA 16, G PROTEIN ALPHA 15, G PROTEIN ALPHA 16, GNA16, G[a]15	guanine nucleotide binding protein (G protein), alpha 15 (Gq class)
202388_at	2.426	0.047	0.412	RGS2	G0S8, GOS8, Regulator of g protein signaling, Regulator of G protein signaling 2	regulator of G-protein signaling 2, 24kDa
209304_x_at	5.678	0.029	0.176		GADD45B	growth arrest and DNA-damage-inducible, beta
207574_s_at	3.147	0.008	0.318	NM_015675	GADD45B	growth arrest and DNA-damage-inducible, beta
209305_s_at	3.057	0.022	0.327		GADD45B	growth arrest and DNA-damage-inducible, beta
221577_x_at	7.763	0.002	0.129	BC000529	GDF15	growth differentiation factor 15
204472_at	10.017	0.004	0.1	NM_005261	GEM	GTP binding protein overexpressed in skeletal muscle
215243_s_at	2.494	0.019	0.401	AF099730	GJB3	gap junction protein, beta 3, 31kDa (connexin 31)
206156_at	2.939	0.002	0.34	NM_005268	GJB5	gap junction protein, beta 5 (connexin 31.1)
212444_at	3.02	0.006	0.331	AA156240	GPCR5A	G protein-coupled receptor, family C, group 5, member A
205220_at	3.963	0.008	0.252	NM_006018	GPR109B	G protein-coupled receptor 109B ; G protein-coupled receptor 109B
203108_at	2.79	0.005	0.358	NM_003979	GPRC5A	G protein-coupled receptor, family C, group 5, member A
207316_at	3.537	0.03	0.283	NM_001523	HAS1	hyaluronan synthase 1
203821_at	10.373	0.01	0.096		HBEGF	heparin-binding EGF-like growth factor
38037_at	7.269	0.011	0.138	M60278	HBEGF	heparin-binding EGF-like growth factor
210355_at	2.541	0.034	0.394	PTHLH	HHM, MGC14611, parathyroid hormone-like hormone A, PARATHYROID HORMONE-RELATED PROTEIN PRECURSOR, PLP, PTH-like, PTHR, PTHRP	parathyroid hormone-like hormone
218507_at	2.161	0.006	0.463	NM_013332	HIG2	hypoxia-inducible protein 2
202934_at	3.373	0.003	0.296	AI761561	HK2	hexokinase 2
215669_at	2.145	0.035	0.466		HLA-DRB4	major histocompatibility complex, class II, DR beta 4
205466_s_at	2.483	0.012	0.403	BF000296	HS3ST1	heparan sulfate (glucosamine) 3-O-sulfotransferase 1
201655_s_at	2.131	0.047	0.469		HSPG2	heparan sulfate proteoglycan 2
202638_s_at	3.077	0.006	0.325	NM_000201	ICAM1	intercellular adhesion molecule 1 (CD54), human rhinovirus receptor
202637_s_at	2.224	0.006	0.45	AI608725	ICAM1	intercellular adhesion molecule 1 (CD54), human rhinovirus receptor
201631_s_at	18.589	0.003	0.054	NM_003897	IER3	immediate early response 3
212143_s_at	2.236	0.006	0.447	BF340228	IGFBP3	insulin-like growth factor binding protein 3
206924_at	18.364	0.025	0.054	NM_000641	IL11	interleukin 11
210118_s_at	4.791	0.006	0.209	M15329	IL1A	interleukin 1, alpha
39402_at	2.69	0.011	0.372	M15330	IL1B	interleukin 1, beta
205067_at	2.574	0.006	0.389	NM_000576	IL1B	interleukin 1, beta
207526_s_at	5.231	0.002	0.191	NM_003856	IL1RL1	interleukin 1 receptor-like 1
206569_at	6.16	0.002	0.162	NM_006850	IL24	interleukin 24
205207_at	5.1	0.002	0.196	NM_000600	IL6	interleukin 6 (interferon, beta 2)
211506_s_at	42.437	0.003	0.024	AF043337	IL8	interleukin 8
202859_x_at	38.355	0	0.026	NM_000584	IL8	interleukin 8
213792_s_at	2.689	0.027	0.372		INSR	insulin receptor
33304_at	2.286	0.027	0.437		ISG20	interferon stimulated exonuclease gene 20kDa
205032_at	3.024	0.033	0.331	NM_002203	ITGA2	integrin, alpha 2 (CD49B, alpha 2 subunit of VLA-2 receptor)
215240_at	2.217	0.041	0.451		ITGB3	integrin, beta 3 (platelet glycoprotein IIIa, antigen CD61)
202747_s_at	3.441	0.013	0.291	NM_004867	ITM2A	integral membrane protein 2A
216412_x_at	2.732	0.033	0.366		IVD	Isovaleryl Coenzyme A dehydrogenase
212689_s_at	2.926	0.013	0.342	AA524505	JMJD1A	jumonji domain containing 1A
41387_r_at	2.236	0.001	0.447		JMJD3	jumonji domain containing 3, histone lysine demethylase
201465_s_at	28.008	0.009	0.036	BC002646	JUN	jun oncogene
201466_s_at	11.552	0.011	0.087	BC002646	JUN	v-jun sarcoma virus 17 oncogene homolog (avian)
213281_at	7.857	0.002	0.127	BE327172	JUN	Jun oncogene
201464_x_at	5.909	0.006	0.169	BC002646	JUN	jun oncogene
201473_at	2.067	0	0.484	NM_002229	JUNB	jun B proto-oncogene
203752_s_at	2.482	0.011	0.403	NM_005354	JUND	jun D proto-oncogene
213120_at	3.145	0.027	0.318	AA405798	KIAA0701	KIAA0701 protein
212942_s_at	3.027	0.003	0.33	AB033025	KIAA1199	KIAA1199
220672_at	4.189	0.044	0.239	NM_020958	KIAA1622	KIAA1622
221778_at	4.441	0.012	0.225	BE217882	KIAA1718	KIAA1718 protein
218486_at	2.695	0.037	0.371	AA149594	KLF11	Kruppel-like factor 11
219371_s_at	3.636	0.022	0.275	NM_016270	KLF2	Kruppel-like factor 2 (lung)
220266_s_at	2.766	0.038	0.362	AF105036	KLF4	Kruppel-like factor 4 (gut)
208961_s_at	15.762	0.002	0.063	AB017493	KLF6	Kruppel-like factor 6
208960_s_at	14.697	0.001	0.068	BE675435	KLF6	Kruppel-like factor 6
202202_s_at	3.775	0.017	0.265	NM_002290	LAMA4	laminin, alpha 4
221011_s_at	3.164	0.029	0.316	NM_030915	LBH	likely ortholog of mouse limb-bud and heart gene ; likely ortholog of mouse limb-bud and heart gene
205269_at	7.478	0.017	0.134	AI123251	LCP2	lymphocyte cytosolic protein 2 (SH2 domain containing leukocyte protein of 76kDa)
202067_s_at	3.811	0.029	0.262	AI861942	LDLR	low density lipoprotein receptor (familial hypercholesterolemia)
205266_at	7.001	0.006	0.143	NM_002309	LIF	leukemia inhibitory factor (cholinergic differentiation factor)
202997_s_at	2.471	0.013	0.405	BE251211	LOXL2	lysyl oxidase-like 2
205193_at	3.951	0.031	0.253	NM_012323	MAFF	v-maf musculoaponeurotic fibrosarcoma oncogene homolog F (avian)
213014_at	2.512	0.027	0.398		MAPK8IP1	mitogen-activated protein kinase 8 interacting protein 1
40016_g_at	2.971	0.01	0.337		MAST4	microtubule associated serine/threonine kinase family member 4
214056_at	2.369	0.01	0.422		MCL1	Myeloid cell leukemia sequence 1 (BCL2-related)
200798_x_at	2.032	0.03	0.492		MCL1	myeloid cell leukemia sequence 1 (BCL2-related)
214770_at	21.708	0.047	0.046	AI299239	MSR1	macrophage scavenger receptor 1
203439_s_at	4.211	0.004	0.237	STC2	mustc2, STANNIOCALCIN 2, STC2L, STCRP	stanniocalcin 2
213714_at	4.148	0.044	0.241	STC2	mustc2, STANNIOCALCIN 2, STC2L, STCRP	stanniocalcin 2
202364_at	3.095	0.002	0.323	NM_005962	MXI1	MAX interactor 1 ; MAX interactor 1
200632_s_at	17.978	0.002	0.056	NM_006096	NDRG1	N-myc downstream regulated gene 1
202150_s_at	2.15	0.013	0.465	U64317	NEDD9	neural precursor cell expressed, developmentally down-regulated 9
201502_s_at	3.354	0.022	0.298	NM_020529	NFKBIA	nuclear factor of kappa light polypeptide gene enhancer in B-cells inhibitor, alpha
202340_x_at	3.596	0.008	0.278	NM_002135	NR4A1	nuclear receptor subfamily 4, group A, member 1
204621_s_at	11.873	0.025	0.084		NR4A2	nuclear receptor subfamily 4, group A, member 2
216248_s_at	11.089	0.03	0.09	S77154	NR4A2	nuclear receptor subfamily 4, group A, member 2
208337_s_at	2.737	0.043	0.365	AF146343	NR5A2	nuclear receptor subfamily 5, group A, member 2
219369_s_at	3.23	0.029	0.31	NM_023112	OTUB2	OTU domain, ubiquitin aldehyde binding 2
206604_at	17.386	0.002	0.058	NM_004561	OVOL1	ovo-like 1(Drosophila)
205535_s_at	3.821	0.004	0.262		PCDH7	protocadherin 7
206686_at	3.334	0.007	0.3	NM_002610	PDK1	pyruvate dehydrogenase kinase, isoenzyme 1
202464_s_at	4.35	0.015	0.23	D49817	PFKFB3	6-phosphofructo-2-kinase/fructose-2,6-biphosphatase 3
218000_s_at	44.213	0.018	0.023	NM_007350	PHLDA1	pleckstrin homology-like domain, family A, member 1
217997_at	13.485	0.006	0.074		PHLDA1	pleckstrin homology-like domain, family A, member 1
217999_s_at	4.521	0.002	0.221		PHLDA1	pleckstrin homology-like domain, family A, member 1
209193_at	4.732	0.001	0.211	M24779	PIM1	pim-1 oncogene ; pim-1 oncogene
205479_s_at	1.991	0.001	0.502	NM_002658	PLAU	plasminogen activator, urokinase
211924_s_at	8.808	0.002	0.114	AY029180	PLAUR	plasminogen activator, urokinase receptor ; plasminogen activator, urokinase receptor
210845_s_at	7.034	0.003	0.142	U08839	PLAUR	plasminogen activator, urokinase receptor
214866_at	2.18	0.037	0.459	X74039	PLAUR	plasminogen activator, urokinase receptor
204286_s_at	5.294	0.01	0.189	NM_021127	PMAIP1	phorbol-12-myristate-13-acetate-induced protein 1
204285_s_at	3.318	0.013	0.301		PMAIP1	phorbol-12-myristate-13-acetate-induced protein 1
202014_at	11.775	0.039	0.085	NM_014330	PPP1R15A	protein phosphatase 1, regulatory (inhibitor) subunit 15A
204284_at	2.712	0.009	0.369	N26005	PPP1R3C	protein phosphatase 1, regulatory (inhibitor) subunit 3C
205847_at	2.534	0.007	0.395	NM_022119	PRSS22	protease, serine, 22
204897_at	2.697	0.028	0.371	AA897516	PTGER4	prostaglandin E receptor 4 (subtype EP4)
204748_at	13.819	0.003	0.072	NM_000963	PTGS2	prostaglandin-endoperoxide synthase 2 (prostaglandin G/H synthase and cyclooxygenase)
211756_at	2.452	0.028	0.408		PTHLH	parathyroid hormone-like hormone
211846_s_at	2.021	0.013	0.495		PVRL1	poliovirus receptor-related 1 (herpesvirus entry mediator C)
206392_s_at	2.022	0.007	0.495	NM_002888	RARRES1	retinoic acid receptor responder (tazarotene induced) 1
212099_at	2.379	0.001	0.42	AI263909	RHOB	ras homolog gene family, member B
213338_at	2.983	0.026	0.335	BF062629	RIS1	Ras-induced senescence 1
207735_at	3.155	0.035	0.317		RNF125	ring finger protein 125
210426_x_at	9.415	0.034	0.106	U04897	RORA	RAR-related orphan receptor A
212845_at	12.209	0.025	0.082		SAMD4A	sterile alpha motif domain containing 4A
220330_s_at	4.855	0.044	0.206	NM_022136	SAMSN1	SAM domain, SH3 domain and nuclear localisation signals, 1
213963_s_at	2.235	0.014	0.447		SAP30	Sin3A-associated protein, 30kDa
213988_s_at	3.456	0.025	0.289		SAT1	spermidine/spermine N1-acetyltransferase 1
204541_at	2.444	0.017	0.409	NM_012429	SEC14L2	SEC14-like 2 (S. cerevisiae)
202628_s_at	7.235	0.001	0.138	NM_000602	SERPINE1	serpin peptidase inhibitor, clade E (nexin, plasminogen activator inhibitor type 1), member 1
202627_s_at	7.157	0.002	0.14	AL574210	SERPINE1	serpin peptidase inhibitor, clade E (nexin, plasminogen activator inhibitor type 1), member 1
201739_at	3.385	0.003	0.295	NM_005627	SGK	serum/glucocorticoid regulated kinase
204656_at	2.404	0.012	0.416		SHB	Src homology 2 domain containing adaptor protein B
202855_s_at	2.873	0.03	0.348	AL513917	SLC16A3	solute carrier family 16 (monocarboxylic acid transporters), member 3
202856_s_at	2.776	0.011	0.36		SLC16A3	solute carrier family 16, member 3 (monocarboxylic acid transporter 4)
201249_at	2.033	0.008	0.492	AI091047	SLC2A1	solute carrier family 2 (facilitated glucose transporter), member 1
202497_x_at	38.532	0.026	0.026		SLC2A3	solute carrier family 2 (facilitated glucose transporter), member 3
202498_s_at	12.168	0.022	0.082		SLC2A3	solute carrier family 2 (facilitated glucose transporter), member 3
216236_s_at	6.299	0.043	0.159		SLC2A3	solute carrier family 2 (facilitated glucose transporter), member 3
222088_s_at	5.69	0.027	0.176	AA778684	SLC2A3 ; SLC2A14	solute carrier family 2 (facilitated glucose transporter), member 3 ; solute carrier family 2 (facilitated glucose transporter), member 14
218041_x_at	2.693	0	0.371	NM_018573	SLC38A2	solute carrier family 38, member 2
220924_s_at	2.661	0.005	0.376		SLC38A2	solute carrier family 38, member 2
219911_s_at	2.703	0.009	0.37	NM_016354	SLCO4A1	solute carrier organic anion transporter family, member 4A1
208078_s_at	5.726	0.001	0.175	NM_030751	SNF1LK	SNF1-like kinase ; SNF1-like kinase
206359_at	11.127	0.017	0.09	BG035761	SOCS3	suppressor of cytokine signaling 3
215078_at	18.206	0.01	0.055	AL050388	SOD2	superoxide dismutase 2, mitochondrial
202936_s_at	2.993	0.016	0.334	NM_000346	SOX9	SRY (sex determining region Y)-box 9 (campomelic dysplasia, autosomal sex-reversal)
202935_s_at	2.967	0.001	0.337		SOX9	SRY (sex determining region Y)-box 9 (campomelic dysplasia, autosomal sex-reversal)
219257_s_at	2.973	0.017	0.336	NM_021972	SPHK1	sphingosine kinase 1
204011_at	6.584	0.005	0.152	NM_005842	SPRY2	sprouty homolog 2 (Drosophila)
221489_s_at	2.307	0.001	0.433		SPRY4	sprouty homolog 4 (Drosophila)
204595_s_at	5.393	0.005	0.185		STC1	stanniocalcin 1
203438_at	5.826	0.008	0.172	AI435828	STC2	stanniocalcin 2
50221_at	2.545	0.041	0.393		TFEB	transcription factor EB
212665_at	2.494	0.003	0.401	AL556438	TIPARP	TCDD-inducible poly(ADP-ribose) polymerase
215033_at	3.72	0.015	0.269		TM4SF1	transmembrane 4 L six family member 1
215034_s_at	2.946	0.009	0.339	AI189753	TM4SF1	transmembrane 4 L six family member 1
209387_s_at	2.409	0.026	0.415		TM4SF1	transmembrane 4 L six family member 1
202643_s_at	9.709	0.001	0.103	AI738896	TNFAIP3	tumor necrosis factor, alpha-induced protein 3
202644_s_at	9.147	0.001	0.109	NM_006290	TNFAIP3	tumor necrosis factor, alpha-induced protein 3
208296_x_at	2.212	0.001	0.452	NM_014350	TNFAIP8	tumor necrosis factor, alpha-induced protein 8
209294_x_at	2.111	0.034	0.474		TNFRSF10B	tumor necrosis factor receptor superfamily, member 10b
203476_at	2.762	0.015	0.362	NM_006670	TPBG	trophoblast glycoprotein
202241_at	8.067	0.003	0.124	NM_025195	TRIB1	tribbles homolog 1 (Drosophila)
215111_s_at	2.907	0.013	0.344	AK027071	TSC22D1	TSC22 domain family, member 1
212171_x_at	4.994	0.001	0.2	H95344	VEGF	vascular endothelial growth factor
211527_x_at	3.875	0.018	0.258		VEGFA	vascular endothelial growth factor A
210513_s_at	3.722	0.049	0.269		VEGFA	vascular endothelial growth factor A
202133_at	2.62	0.017	0.382		WWTR1	WW domain containing transcription regulator 1
202134_s_at	2.463	0.012	0.406	NM_015472	WWTR1	WW domain containing transcription regulator 1
218647_s_at	2.141	0	0.467	BE464161	YRDC	yrdC domain containing (E.coli)
218810_at	2.973	0.007	0.336	NM_025079	ZC3H12A	zinc finger CCCH-type containing 12A
201531_at	3.224	0.002	0.31	NM_003407	ZFP36	zinc finger protein 36, C3H type, homolog (mouse)
211965_at	2.243	0.024	0.446		ZFP36L1	zinc finger protein 36, C3H type-like 1
214285_at	2.94	0.043	0.34	FABP3		fatty acid binding protein 3, muscle and heart (mammary-derived growth inhibitor)
211458_s_at	2.133	0.032	0.469	GABARAPL1 /// GABARAPL3		GABA(A) receptor-associated protein like 1 /// GABA(A) receptors associated protein like 3
202770_s_at	2.095	0.042	0.477	CCNG2		cyclin G2
